# Supplementary material for: Functional RECAP (REpair CAPacity) assay identifies homologous recombination deficiency undetected by DNA-based BRCAness tests
Source: Oncogene. 2022 Jun 3;41(26):3498–506. doi: 10.1038/s41388-022-02363-1 (PMC9232391; doi:10.1038/s41388-022-02363-1)
Supplement: Supplementary file 1 — Supplementary table 1 [file 41388_2022_2363_MOESM1_ESM.xlsx]

## Sheet: primary+meta BC
M code	ER	PR	HER2	GRADE	histology	Primary or metastasis	RAD51 %	RAD51 score	CHORD score	CHORD result	B1like (according to BRCA1/2-like classifier)	B2like (according to BRCA1/2-like classifier)	BRCA1/2-like classifier	LOH	actual BRCA genotype
M018	pos	pos	neg	3	ductal	primary tumor	71	positive	NA	NA	0	0	Spor-like	NA	WT
M021	neg	neg	pos	3	ductal	primary tumor	67	positive	NA	NA	0.356751	0.206743	Spor-like	NA	WT
M023	pos	pos	neg	3	ductal	primary tumor	89	positive	0	FALSE	0	0	Spor-like	BRCA1	WT
M043	pos	neg	neg	3	ductal	primary tumor	75	positive	0	FALSE	0.057	0	Spor-like	BRCA1+2	BRCA1 VUS c.4900A>G p.Ser1634Gly
M046	neg	neg	pos	3	ductal	primary tumor	70	positive	0.002	FALSE	0.0471028	0.64067	B2-like	BRCA1+2	WT
M048	pos	neg	neg	3	lobular	primary tumor	86	positive	0.002	FALSE	0	0	Spor-like	none	WT
M055	pos	pos	neg	3	ductal	primary tumor	38	intermediate	0	FALSE	0.225181	1	B2-like	BRCA2	WT
M057	neg	neg	neg	3	ductal	primary tumor	13	negative	NA	NA	0.652248	0.00428913	B1-like	NA	somatic BRCA2 mut c.517G>C p.Gly173Arg
M058	pos	pos	neg	3	ductal	primary tumor	79	positive	0.002	FALSE	0	0	Spor-like	none	WT
M060	pos	pos	neg	2	ductal	primary tumor	84	positive	0	FALSE	0	0	Spor-like	BRCA2	WT
M061	pos	pos	neg	2	ductal	primary tumor	71	positive	NA	NA	0	0.001	Spor-like	NA	WT
M062	neg	neg	neg	3	ductal	primary tumor	83	positive	0	FALSE	0.986275	0.999889	B1 & B2-like	BRCA1+2	WT
M063	pos	pos	neg	2	ductal	primary tumor	71	positive	0	FALSE	0	0.172	Spor-like	BRCA2	WT
M071	pos	pos	neg	2	lobular	primary tumor	75	positive	0	FALSE	0	0	Spor-like	BRCA1	WT
M072	pos	pos	neg	2	ductal	primary tumor	74	positive	0	FALSE	0	0.702	B2-like	none	BRCA2 VUS c.68-16delT
M074	pos	pos	neg	2	ductal	primary tumor	77	positive	NA	NA	0	0.031	Spor-like	NA	WT
M077	neg	neg	neg	3	ductal	primary tumor	0.5	negative	0.004	FALSE	0.876469	0.134462	B1-like	BRCA1+2	WT
M093	pos	pos	neg	2	lobular	primary tumor	8	negative	0	FALSE	0	0.015	Spor-like	none	WT
M094	pos	neg	pos	2	ductal	primary tumor	8	negative	0	FALSE	0.002	0.591	B2-like	BRCA1	WT
M096	pos	pos	neg	3	ductal	primary tumor	4	negative	0.022	FALSE	0	0	Spor-like	BRCA2	germline BRCA2 mut c.7285G>T p.Glu2429X
M100	neg	neg	neg	3	ductal	primary tumor	97	positive	NA	NA	0.978479	0.0215212	B1-like	NA	WT
M106	neg	neg	pos	3	ductal	primary tumor	6	negative	0	FALSE	1	1	B1 & B2-like	BRCA1+2	BRCA2 VUS c.6347A>G p.His2116Arg
M109	pos	pos	neg	1	ductal	primary tumor	94	positive	NA	NA	0.002	0.517	B2-like	NA	WT
M110	pos	pos	neg	1	lobular	primary tumor	94	positive	0	FALSE	0	0	Spor-like	BRCA1	WT
M112	pos	pos	pos	3	ductal	primary tumor	30	intermediate	0.002	FALSE	0	0.017	Spor-like	BRCA1+2	WT
M114	pos	neg	neg	2	lobular	primary tumor	78	positive	0.034	FALSE	0	0	Spor-like	none	WT
M119	neg	neg	neg	3	ductal	primary tumor	0.5	negative	NA	NA	0.265	0	Spor-like	NA	BRCA1 methylation
M131	neg	neg	neg	3	ductal	primary tumor	1	negative	0.94	TRUE	1	0.999	B1 & B2-like	BRCA1+2	BRCA1 methylation
M133	pos	pos	neg	2	ductal	primary tumor	84	positive	0	FALSE	0.002	0	Spor-like	BRCA2	WT
M141	pos	neg	neg	3	ductal	primary tumor	28	intermediate	0.912	TRUE	0	0.001	Spor-like	BRCA1	BRCA1 methylation
M153	pos	pos	neg	3	ductal	primary tumor	95	positive	0	FALSE	0	0	Spor-like	none	WT
M156	pos	pos	neg	2	ductal	primary tumor	5	negative	0	FALSE	0	0.005	Spor-like	BRCA2	WT
M159	pos	pos	neg	2	ductal	primary tumor	95	positive	0.008	FALSE	0	0.001	Spor-like	none	WT
M181	neg	neg	neg	3	ductal	primary tumor	78	positive	NA	NA	0.0844417	0.033569	Spor-like	NA	WT
M182	neg	neg	neg	3	ductal	primary tumor	2	negative	0.91	TRUE	0.961837	0.00185084	B1-like	BRCA1	BRCA1 methylation
M188	pos	pos	neg	3	ductal	primary tumor	1	negative	NA	NA	0.908578	1	B1 & B2-like	NA	germline BRCA2 mut c.3846_3847del p.Thr1282fs
M209	neg	neg	pos	3	ductal	primary tumor	25	intermediate	NA	NA	0.367806	0.0175921	Spor-like	NA	WT
M211	neg	neg	pos	3	ductal	primary tumor	0	negative	0	FALSE	0.281782	0.0066716	Spor-like	BRCA1+2	BRCA2 VUS c.5054C>T p.Ser1685Leu
M213	neg	neg	neg	2	ductal	primary tumor	86	positive	0	FALSE	0.143868	0.742681	B2-like	BRCA1	WT
M231	pos	neg	neg	3	ductal	primary tumor	2	negative	0.864	TRUE	0.175673	0.980415	B2-like	BRCA2	germline BRCA2 mut c.750_753delGACA p.Asp252fs
M232	pos	neg	neg	3	ductal	primary tumor	0	negative	0.618	TRUE	0.977242	1	B1 & B2-like	BRCA1+2	WT
M248	neg	neg	neg	3	ductal	primary tumor	0	negative	0.904	TRUE	0.997552	0.998996	B1 & B2-like	BRCA1	germline BRCA1 mut c.5309G>T p.Gly1770Val
M253	neg	neg	neg	3	ductal	primary tumor	26	intermediate	NA	NA	0.969581	0.418331	B1-like	NA	WT
M260	pos	pos	neg	3	ductal	primary tumor	10	negative	0	FALSE	0.976724	1	B1 & B2-like	BRCA2	WT
M270	neg	neg	neg	3	ductal	primary tumor	0	negative	NA	NA	0.74151	5.81352e-06	B1-like	NA	WT
M271	pos	neg	neg	2	lobular	primary tumor	17	negative	0.002	FALSE	0.189656	1.01024e-10	Spor-like	none	WT
M275	pos	neg	neg	2	lobular	primary tumor	3	negative	NA	NA	0.306798	1	B2-like	NA	germline BRCA2 mut c.3269delT p.Met1090fs
M277	neg	neg	neg	3	papillary	primary tumor	2	negative	NA	NA	0.458469	0.431466	Spor-like	NA	BRCA1 methylation
M278	pos	pos	pos	3	ductal	primary tumor	37	intermediate	NA	NA	0.30129	0.691429	B2-like	NA	WT
P002	pos	pos	neg	3	ductal	primary tumor	1	negative	NA	NA	0.589647	0.894003	B1 & B2-like	NA	germline BRCA2 mut c.7617+1G>T
P003	pos	pos	neg	3	ductal	primary tumor	88	positive	0	FALSE	0.001	1	B2-like	BRCA1	WT
P009	pos	pos	neg	1	ductal	primary tumor	75	positive	0	FALSE	0	0.001	Spor-like	none	BRCA2 VUS c.3445A>G p.Met1149Val
M252	pos	pos	neg	2	ductal	metastasis	93	positive	0	FALSE	NA	NA	NA	none	WT
M314	pos	pos	neg	2	ductal	metastasis	94	positive	0	FALSE	NA	NA	NA	none	WT
M273	pos	neg	neg	2	unknown	metastasis	61	positive	0.998	TRUE	NA	NA	NA	none	mono-allelic germline BRCA2 mut c.3847_3848delGT p.Val1283fs
M282	neg	neg	pos	3	ductal	metastasis	8	negative	0.028	FALSE	NA	NA	NA	BRCA1+2	WT
M294	pos	neg	neg	3	ductal	metastasis	99	positive	0	FALSE	NA	NA	NA	none	WT
M299	pos	neg	neg	3	ductal	metastasis	97	positive	0.1	FALSE	NA	NA	NA	BRCA1	WT
M313	pos	neg	neg	UNKNOWN	unknown	metastasis	26	intermediate	0	FALSE	1	0.02	B1-like	BRCA1	WT
M317	pos	neg	neg	3	ductal	metastasis	2	negative	0.996	TRUE	NA	NA	NA	BRCA2	germline BRCA2 mut c.8167G>C p.Asp2723His
M336	pos	neg	pos	3	ductal	metastasis	100	positive	0	FALSE	NA	NA	NA	BRCA1	WT
M359	pos	neg	neg	3	ductal	metastasis	94	positive	0	FALSE	NA	NA	NA	BRCA2	WT
M362	pos	neg	neg	3	ductal	metastasis	1	negative	0.026	cannot be determined	0.66	0.02	B1-like	BRCA1+2	germline BRCA2 mut c.7007G>A p.Arg2336His
M363	pos	pos	neg	2	ductal	metastasis	98	positive	0	FALSE	0	0.419	Spor-like	BRCA2	WT
M365	neg	neg	neg	3	ductal	metastasis	17	negative	0.996	TRUE	NA	NA	NA	BRCA1	BRCA1 methylation
M367	neg	neg	neg	3	ductal	metastasis	46	intermediate	0.992	TRUE	NA	NA	NA	BRCA1+2	WT
M368	pos	neg	neg	2	lobular	metastasis	97	positive	0	FALSE	NA	NA	NA	none	WT
M390	pos	neg	neg	3	ductal	metastasis	5	negative	0	FALSE	NA	NA	NA	BRCA2	WT
M392	pos	pos	neg	2	unknown	metastasis	63	positive	0	FALSE	NA	NA	NA	BRCA2	WT
M396	pos	neg	neg	3	ductal	metastasis	80	positive	0	FALSE	NA	NA	NA	BRCA1+2	WT
M298	neg	neg	neg	3	ductal	metastasis	34	intermediate	0.108	FALSE	0.99	0	B1-like	BRCA1+2	BRCA2 VUS c.9104A>C p.Tyr3035Ser
