# Supplementary material for: Functional RECAP (REpair CAPacity) assay identifies homologous recombination deficiency undetected by DNA-based BRCAness tests
Source: Oncogene. 2022 Jun 3;41(26):3498–506. doi: 10.1038/s41388-022-02363-1 (PMC9232391; doi:10.1038/s41388-022-02363-1)
Supplement: Supplementary file 2 — Supplementary table 2 [file 41388_2022_2363_MOESM2_ESM.xlsx]

## Sheet: chord_pred_qc
sample	p_none	p_BRCA1	p_BRCA2	p_hrd	hr_status	hrd_type	remarks_hr_status	remarks_hrd_type
M046	0.998	0.002	0	0.002	HR_proficient	none
M060	1	0	0	0	HR_proficient	none
M071	1	0	0	0	HR_proficient	none
M072	1	0	0	0	HR_proficient	none
M106	1	0	0	0	HR_proficient	none
M133	1	0	0	0	HR_proficient	none
M141	0.088	0.874	0.038	0.912	HR_deficient	BRCA1_type
M159	0.992	0.008	0	0.008	HR_proficient	none
M043	1	0	0	0	HR_proficient	none
M077	0.996	0	0.004	0.004	HR_proficient	none
P003	1	0	0	0	HR_proficient	none
M231	0.136	0.098	0.766	0.864	HR_deficient	BRCA2_type
M131	0.06	0.92	0.02	0.94	HR_deficient	BRCA1_type
M153	1	0	0	0	HR_proficient	none
M110	1	0	0	0	HR_proficient	none
M213	1	0	0	0	HR_proficient	none
M260	1	0	0	0	HR_proficient	none
M232	0.382	0.088	0.53	0.618	HR_deficient	BRCA2_type
M112	0.998	0.002	0	0.002	HR_proficient	none
M058	1	0	0	0	HR_proficient	none
M182	0.09	0.898	0.012	0.91	HR_deficient	BRCA1_type
M048	0.998	0.002	0	0.002	HR_proficient	none
M156	1	0	0	0	HR_proficient	none
M063	1	0	0	0	HR_proficient	none
M023	1	0	0	0	HR_proficient	none
M093	1	0	0	0	HR_proficient	none
M271	0.998	0	0.002	0.002	HR_proficient	none
M248	0.096	0.824	0.08	0.904	HR_deficient	BRCA1_type
M094	1	0	0	0	HR_proficient	none
M114	0.966	0.034	0	0.034	HR_proficient	none
M096	0.978	0.006	0.016	0.022	HR_proficient	none
M062	1	0	0	0	HR_proficient	none
M211	1	0	0	0	HR_proficient	none
P009	1	0	0	0	HR_proficient	none
M055	1	0	0	0	HR_proficient	none
M252	1	0	0	0	HR_proficient	none
M314	1	0	0	0	HR_proficient	none
M273	0.002	0.004	0.994	0.998	HR_deficient	BRCA2_type
M282	0.972	0.012	0.016	0.028	HR_proficient	none
M294	1	0	0	0	HR_proficient	none
M299	0.9	0.036	0.064	0.1	HR_proficient	none
M313	1	0	0	0	HR_proficient	none
M317	0.004	0	0.996	0.996	HR_deficient	BRCA2_type
M336	1	0	0	0	HR_proficient	none
M359	1	0	0	0	HR_proficient	none
M362	0.974	0.006	0.02	0.026	cannot_be_determined	none	Has MSI (>14000 indel.rep)
M363	1	0	0	0	HR_proficient	none
M365	0.004	0.974	0.022	0.996	HR_deficient	BRCA1_type
M367	0.008	0.908	0.084	0.992	HR_deficient	BRCA1_type
M368	1	0	0	0	HR_proficient	none
M390	1	0	0	0	HR_proficient	none
M392	1	0	0	0	HR_proficient	none
M396	1	0	0	0	HR_proficient	none
M298	0.892	0.104	0.004	0.108	HR_proficient	none

## Sheet: seq_coverage
sample	A_name	mean_coverage	sd_coverage	ref_tumor
M023	A249p	23.3193	7.90341	ref
M043	A2966	23.9508	7.99867	ref
M046	A2967	24.6481	9.25051	ref
M048	A257	22.4477	7.63248	ref
M055	A2958	21.1309	7.36093	ref
M058	A231	27.9566	8.89683	ref
M060	A2988	22.7778	7.68244	ref
M062	A2971	20.5551	7.61819	ref
M063	A243	23.428	7.88202	ref
M071	A2960	21.9498	8.04203	ref
M072	A2989	23.0258	7.8719	ref
M077	A2987	21.9734	7.54041	ref
M093	A1598	24.4881	8.07889	ref
M094	A1600	28.252	8.91617	ref
M096	A1692	27.6656	11.0612	ref
M106	A2962	22.4273	7.6962	ref
M110	A2977	32.8174	9.80348	ref
M112	A2969	22.4078	7.7224	ref
M114	A1640	27.5326	8.90113	ref
M131	A2975	24.3906	8.29096	ref
M133	A2963	21.6568	7.522	ref
M141	A2964	21.7255	7.67851	ref
M153	A2976	24.044	8.40344	ref
M156	A1686	36.101	10.4308	ref
M159	A2965	24.1733	8.0748	ref
M182	A2232	23.5683	7.95723	ref
M211	A2956	21.5235	7.47431	ref
M213	A2982	26.2668	8.55053	ref
M231	A2968	26.6839	8.69295	ref
M232	A2340	32.0644	9.84611	ref
M248	A2670	24.0346	8.00929	ref
M260	A2983	30.1943	9.37211	ref
M271	A2970	24.1254	8.05058	ref
P003	A2984	27.4341	8.96082	ref
P009	A2957	20.9607	7.42461	ref
M023	A248	47.4256	17.8832	tumor
M043	A260	42.7006	25.6603	tumor
M046	A2222	65.3522	24.9366	tumor
M048	A256	65.5765	19.2247	tumor
M055	A1699	42.062	19.0276	tumor
M058	A230p	62.7903	22.0738	tumor
M060	A228p	39.9137	14.4129	tumor
M062	A2227	68.2708	24.9423	tumor
M063	A242	52.1058	16.5668	tumor
M071	A236	41.8829	13.6057	tumor
M072	A238	43.9074	29.436	tumor
M077	A2238	59.282	19.8006	tumor
M093	A1599	47.1395	15.8915	tumor
M094	A1601	75.8951	22.7864	tumor
M096	A1611	75.5302	24.0736	tumor
M106	A3016	68.3161	24.4333	tumor
M110	A1659	47.5801	15.183	tumor
M112	A1613	70.4483	22.1555	tumor
M114	A1641	74.3802	19.3152	tumor
M131	A1607	54.963	28.8894	tumor
M133	A1635	46.558	22.4164	tumor
M141	A1609	62.1486	18.4513	tumor
M153	A1681	78.8754	32.3289	tumor
M156	A1687	47.3484	18.51	tumor
M159	A1697	69.0178	18.2723	tumor
M182	A2233	67.6748	19.4794	tumor
M211	A2237	70.1355	20.3686	tumor
M213	A2228	64.5505	17.2986	tumor
M231	A2338	84.6474	22.312	tumor
M232	A2339	40.8612	17.8221	tumor
M248	A2671	66.5041	24.7922	tumor
M260	A2675	88.3547	31.6257	tumor
M271	A2679	97.9046	25.8306	tumor
P003	A252	41.0626	19.9432	tumor
P009	A268	41.6577	12.8699	tumor

## Sheet: tumor_purity
sample	purity
M023	0.68
M043	0.9
M046	0.45
M048	0.51
M055	0.61
M058	0.45
M060	0.83
M062	0.48
M063	0.82
M071	0.58
M072	0.82
M077	0.45
M093	0.44
M094	0.47
M096	0.43
M106	0.39
M110	0.71
M112	0.45
M114	0.79
M131	0.9
M133	0.58
M141	0.39
M153	0.57
M156	0.86
M159	0.5
M182	0.34
M211	0.26
M213	0.34
M231	0.34
M232	0.71
M248	0.52
M260	0.64
M271	0.74
P003	0.69
P009	0.52
M252	0.71
M273	0.78
M282	0.37
M294	0.73
M299	0.84
M298	0.53
M313	0.74
M314	0.65
M336	0.74
M317	0.57
M359	0.56
M362	0.72
M363	0.8
M365	0.43
M367	0.63
M368	0.54
M390	0.74
M392	0.43
M396	0.32

## Sheet: raw
sample	A[C>A]A	A[C>A]C	A[C>A]G	A[C>A]T	C[C>A]A	C[C>A]C	C[C>A]G	C[C>A]T	G[C>A]A	G[C>A]C	G[C>A]G	G[C>A]T	T[C>A]A	T[C>A]C	T[C>A]G	T[C>A]T	A[C>G]A	A[C>G]C	A[C>G]G	A[C>G]T	C[C>G]A	C[C>G]C	C[C>G]G	C[C>G]T	G[C>G]A	G[C>G]C	G[C>G]G	G[C>G]T	T[C>G]A	T[C>G]C	T[C>G]G	T[C>G]T	A[C>T]A	A[C>T]C	A[C>T]G	A[C>T]T	C[C>T]A	C[C>T]C	C[C>T]G	C[C>T]T	G[C>T]A	G[C>T]C	G[C>T]G	G[C>T]T	T[C>T]A	T[C>T]C	T[C>T]G	T[C>T]T	A[T>A]A
M046	57	50	5	44	42	32	12	33	47	31	7	26	526	154	35	249	52	27	8	62	54	27	21	63	29	22	1	29	2747	591	129	3111	168	83	154	95	287	89	152	160	172	85	122	112	6626	1274	843	3277	58
M060	81	57	12	40	62	24	5	58	90	45	11	57	78	76	12	116	16	23	4	18	13	12	6	17	10	9	7	10	22	31	1	53	80	48	200	66	86	74	130	67	70	76	182	66	78	96	90	106	38
M071	7	9	0	3	4	2	3	3	4	5	3	2	5	8	2	8	3	3	0	9	2	1	0	3	3	2	1	1	6	7	0	8	19	9	38	12	15	11	21	16	16	12	33	11	31	18	19	26	4
M072	58	56	11	37	49	80	17	155	40	40	12	36	51	59	11	91	35	32	8	35	13	8	2	27	17	27	9	20	41	34	6	70	214	81	625	96	101	98	411	102	143	176	496	123	153	146	247	151	71
M106	51	44	2	22	40	19	10	43	45	49	11	29	36	53	8	75	29	15	8	26	22	19	12	26	10	22	3	19	63	40	7	125	83	38	132	41	58	98	89	95	56	57	92	47	174	91	77	134	19
M133	85	62	5	36	59	42	11	45	73	40	11	38	97	64	13	104	37	26	11	30	26	24	13	33	19	16	10	15	53	37	11	74	155	103	312	86	128	103	231	124	104	100	266	85	311	204	170	315	39
M141	163	132	16	101	86	100	18	91	90	69	23	76	83	87	8	125	73	35	12	81	55	40	20	72	30	19	15	47	62	61	11	118	108	64	101	113	83	64	87	102	97	74	107	74	105	87	65	135	55
M159	24	26	3	13	20	11	7	11	15	11	4	12	18	24	5	23	8	8	1	6	4	3	1	13	5	11	1	7	23	12	2	33	41	19	104	21	32	36	63	35	24	26	94	24	64	36	50	51	17
M043	81	63	14	52	63	42	19	40	63	49	11	39	78	87	19	109	54	29	9	61	31	36	19	41	14	29	5	30	151	92	11	198	107	66	249	71	111	84	153	85	66	75	202	69	178	134	136	152	51
M077	162	128	23	142	117	135	28	139	122	74	26	89	115	132	20	168	91	58	37	82	57	75	38	90	43	46	21	58	112	104	29	206	269	111	307	139	152	127	211	168	147	161	239	162	175	161	127	191	86
P003	78	51	6	43	34	29	5	31	57	28	7	37	59	68	16	88	24	13	0	22	19	17	3	10	19	11	3	18	92	40	5	110	90	56	225	57	67	62	151	78	55	72	173	59	147	117	116	148	43
M231	145	138	15	100	114	102	15	104	80	74	15	74	108	99	14	125	71	40	18	73	62	50	16	96	37	27	10	56	117	80	11	219	120	65	118	104	88	68	79	133	68	68	97	71	205	137	46	187	56
M131	288	191	39	222	247	179	45	224	180	129	18	162	269	238	33	287	246	114	74	238	164	157	87	256	119	116	29	168	660	393	58	1115	265	121	235	235	164	171	151	250	195	121	201	164	382	261	98	357	124
M153	82	59	11	53	76	44	21	70	78	36	17	45	97	80	10	129	27	21	3	33	25	14	6	22	10	17	7	24	52	35	11	111	87	59	227	70	109	66	135	80	81	56	158	66	194	123	113	134	45
M110	49	31	4	43	19	23	5	16	31	23	6	13	48	46	8	44	17	12	6	29	8	8	5	18	7	9	1	12	139	39	6	183	56	37	150	30	69	73	104	57	49	43	110	52	439	164	104	325	33
M213	55	41	8	28	30	28	6	19	51	23	12	26	46	48	13	53	31	12	6	15	15	19	10	19	7	14	1	13	38	31	5	58	89	41	144	53	57	53	76	51	55	40	107	41	115	91	76	86	32
M260	94	65	20	52	61	55	9	46	59	38	10	38	107	89	14	135	50	24	16	30	27	30	14	38	19	16	7	35	195	71	14	278	118	74	275	81	119	69	187	125	78	71	200	88	408	160	153	298	68
M232	129	116	19	120	130	105	25	120	82	80	13	67	122	115	11	178	105	49	19	108	79	66	31	105	44	46	12	71	203	123	18	366	119	76	118	102	116	67	97	130	99	83	122	84	228	109	84	176	89
M112	37	32	2	25	21	26	6	28	17	16	3	12	49	28	15	46	18	6	2	20	16	5	8	17	13	6	2	9	73	33	3	99	65	20	125	33	51	46	68	40	42	57	92	39	200	100	84	120	31
M058	51	32	2	42	23	19	2	22	27	20	11	18	49	35	9	37	21	15	7	26	10	8	10	15	16	8	2	13	32	19	6	62	83	65	135	51	54	43	89	67	33	32	92	41	126	72	79	92	32
M182	221	130	20	148	140	125	15	138	108	68	18	69	138	134	20	159	125	79	28	129	76	73	30	119	69	55	10	87	208	160	22	384	175	67	137	172	87	87	98	163	83	67	98	100	159	125	64	195	68
M048	79	50	8	66	80	55	13	59	58	32	9	36	1743	758	125	740	101	42	6	109	143	44	9	148	31	29	8	74	6780	1511	283	8768	250	79	196	105	538	132	207	207	226	129	155	139	13393	2584	1458	6505	39
M156	112	68	14	79	134	47	23	86	191	50	22	116	174	113	25	309	25	23	6	25	17	18	4	23	14	27	5	11	40	15	8	69	99	57	258	48	76	94	162	84	99	94	228	75	111	126	126	117	39
M063	63	39	10	42	32	24	6	31	34	27	5	27	51	55	15	56	27	9	6	18	15	17	2	12	6	3	2	12	19	22	2	41	60	37	183	39	39	60	112	46	39	48	107	44	62	54	61	56	40
M023	60	31	8	36	43	26	9	36	36	24	5	26	452	203	34	227	57	18	9	69	55	17	10	55	16	13	7	38	2323	441	105	3191	94	30	103	56	135	50	80	83	65	46	80	42	2950	526	388	1429	16
M093	64	41	12	31	38	26	10	33	60	30	7	30	67	47	10	74	22	16	5	12	12	7	3	12	11	7	3	12	121	48	10	228	76	35	175	39	77	79	114	64	66	50	123	33	468	159	136	286	24
M271	46	50	10	30	43	27	10	31	43	33	6	20	171	103	13	114	35	20	5	29	16	18	10	40	12	16	5	13	808	153	24	942	94	35	159	70	115	72	129	112	71	58	114	59	1810	424	303	1022	33
M248	256	232	30	254	258	188	29	208	215	161	14	182	200	150	18	276	204	93	39	186	95	97	40	151	63	77	30	115	171	138	28	316	277	127	150	268	136	106	88	282	118	114	101	157	161	132	66	175	92
M094	183	107	12	125	104	81	16	82	82	56	8	65	446	252	49	323	111	78	16	148	93	56	28	128	60	55	9	84	2789	661	164	3023	166	77	190	119	222	100	164	176	172	90	177	102	3499	772	555	1726	94
M114	55	49	4	36	62	28	13	39	67	27	10	30	392	184	27	233	39	23	6	32	29	19	4	49	18	14	6	21	1339	291	57	1947	156	55	182	71	208	78	167	160	127	82	148	82	4525	964	634	2477	51
M096	10	11	1	6	3	6	2	8	9	8	2	3	9	3	0	13	7	4	1	2	6	2	1	3	5	1	0	7	3	6	1	9	12	12	7	6	5	7	5	6	4	1	4	7	8	4	4	11	10
M062	86	60	10	56	72	35	11	69	91	39	8	52	142	73	14	148	51	36	4	29	28	22	10	45	24	15	4	17	554	157	30	585	108	69	244	72	106	74	136	87	75	85	199	70	606	220	161	331	38
M211	153	97	19	96	128	87	23	98	89	74	21	68	1106	408	63	619	240	125	39	372	194	78	36	277	79	136	13	153	6128	1406	179	7527	285	111	210	125	409	132	177	218	238	146	201	159	8202	1410	659	3238	93
P009	42	22	5	26	15	14	12	10	23	17	2	8	24	29	5	28	16	11	6	15	11	13	7	15	10	11	2	11	9	22	6	27	67	34	96	56	49	29	56	46	44	39	80	38	58	49	41	38	18
M055	102	77	17	67	70	54	10	57	53	40	17	43	101	74	11	148	66	41	17	63	43	35	19	59	25	24	7	47	94	54	12	148	141	98	307	85	106	91	203	94	91	96	271	85	182	135	143	141	50
M252	52	45	10	27	28	26	10	23	23	27	3	32	64	42	7	56	27	14	6	20	23	6	5	20	14	14	3	9	236	61	15	296	78	38	185	56	67	42	99	64	56	46	117	55	489	137	122	269	24
M314	94	75	8	56	64	44	11	52	69	28	7	59	82	77	14	144	25	29	3	25	20	24	6	31	20	19	3	17	38	31	4	54	97	47	442	75	86	77	260	72	72	69	332	66	165	125	179	122	65
M273	318	299	30	255	259	281	41	237	170	227	23	157	441	291	40	387	182	102	29	202	137	125	43	206	75	90	17	131	912	363	71	1320	248	161	200	199	233	189	149	308	242	169	125	190	1320	422	194	718	146
M282	378	350	47	311	375	297	56	330	231	210	48	230	476	435	48	567	347	169	74	337	335	241	113	368	167	167	34	231	1587	771	94	2137	487	232	343	354	463	306	246	434	327	262	325	271	1127	636	250	798	224
M294	54	50	9	31	45	33	6	36	39	31	7	36	123	63	13	99	37	19	7	25	15	22	5	29	11	15	2	17	245	89	10	366	134	80	181	91	188	90	136	128	104	76	162	86	2586	613	312	1556	44
M299	111	86	13	85	188	78	30	99	80	52	12	50	3540	1228	192	1708	200	82	12	200	244	54	17	302	54	56	15	153	13093	2866	471	16560	567	157	258	244	1293	277	350	604	617	255	230	316	39947	7076	3305	19363	59
M313	110	66	21	38	65	44	13	59	62	37	8	41	120	94	12	170	46	13	17	44	22	23	18	38	18	22	7	22	151	81	20	302	104	64	333	61	114	92	204	124	77	61	215	68	498	323	180	494	60
M317	164	173	19	141	153	141	24	135	118	110	24	84	131	156	20	232	118	87	14	131	103	76	24	146	50	70	12	100	227	137	18	390	193	98	222	147	171	118	155	171	154	107	170	107	272	207	128	243	103
M336	115	99	14	46	94	54	21	67	107	68	17	63	188	131	34	203	40	37	17	56	29	22	39	46	15	30	13	29	439	110	43	516	163	85	486	115	153	110	327	153	137	117	372	107	1117	305	354	629	52
M359	135	101	13	98	131	88	31	101	90	59	11	72	1467	683	174	1063	124	39	11	120	132	41	13	195	39	37	9	81	5975	1075	355	8113	310	110	215	168	568	170	218	326	309	163	144	177	14603	2798	1678	7692	57
M362	286	200	18	205	457	655	110	1593	109	164	41	227	242	232	36	476	212	121	23	178	112	93	33	140	61	108	18	108	421	214	47	722	2158	476	1101	539	369	417	768	462	1102	1136	1334	874	716	512	456	685	293
M363	138	130	17	84	124	74	24	99	93	82	12	82	234	126	23	258	97	60	21	105	53	41	13	77	26	78	8	51	296	79	28	466	168	96	319	110	160	112	213	150	153	139	283	132	1047	411	258	654	116
M365	182	163	20	193	211	166	26	195	99	96	16	111	164	113	18	189	139	59	24	173	73	67	40	127	51	57	11	70	244	164	24	416	193	68	179	144	109	70	106	185	88	79	142	125	223	160	75	216	66
M367	550	554	89	508	498	425	64	490	503	477	53	355	487	485	38	573	472	259	114	439	346	270	109	479	256	440	70	414	1037	651	79	1760	534	251	337	527	389	401	248	636	474	378	271	321	821	648	179	781	277
M368	75	51	10	42	44	26	5	36	56	29	14	51	72	51	5	90	20	14	4	16	12	13	9	16	7	9	3	16	29	22	2	57	74	38	269	48	78	52	153	67	64	60	213	62	170	94	131	116	51
M390	56	50	9	40	40	24	7	44	56	26	8	46	68	50	10	99	29	9	11	41	22	16	16	23	10	14	5	15	61	24	11	106	77	42	127	73	60	38	81	61	36	54	130	61	126	95	64	118	23
M392	35	30	6	20	26	24	4	22	31	23	7	22	35	43	6	50	17	17	4	26	14	9	1	8	10	11	3	11	20	15	3	44	52	42	180	42	49	49	112	60	43	49	149	33	55	74	63	54	26
M396	181	133	16	126	223	118	22	197	234	85	20	187	250	167	26	416	83	46	15	90	35	44	10	66	27	34	9	48	141	72	11	248	160	88	232	97	91	68	111	102	104	78	191	97	215	155	116	176	81
M298	188	173	32	145	160	127	21	134	138	122	18	99	184	172	16	237	155	78	33	165	105	70	52	167	58	93	17	121	402	186	34	594	250	108	279	177	210	187	204	306	189	133	209	147	402	226	159	337	95
[truncated: 96 more columns]

## Sheet: contexts_abs
sample	C.A	C.G	C.T	T.A	T.C	T.G	del.rep	ins.rep	del.mh	ins.mh	del.none	ins.none	DEL_0e00_1e03_bp	DEL_1e03_1e04_bp	DEL_1e04_1e05_bp	DEL_1e05_1e06_bp	DEL_1e06_1e07_bp	DEL_1e07_Inf_bp	DUP_0e00_1e03_bp	DUP_1e03_1e04_bp	DUP_1e04_1e05_bp	DUP_1e05_1e06_bp	DUP_1e06_1e07_bp	DUP_1e07_Inf_bp	INV_0e00_1e03_bp	INV_1e03_1e04_bp	INV_1e04_1e05_bp	INV_1e05_1e06_bp	INV_1e06_1e07_bp	INV_1e07_Inf_bp	TRA
M046	1350	6973	13699	444	963	272	191	292	77	17	152	28	13	20	11	8	4	2	0	1	2	5	11	5	6	4	7	12	14	16	38
M060	824	252	1515	363	621	211	345	474	36	17	75	54	3	0	0	2	2	2	1	1	0	1	0	1	3	1	0	0	1	3	12
M071	68	49	307	54	119	48	119	177	9	10	20	25	0	2	0	0	1	3	1	0	1	2	1	1	0	0	0	0	3	1	2
M072	803	384	3363	659	2150	416	3459	955	76	32	131	76	7	0	6	3	2	3	0	3	3	4	0	0	1	1	4	4	2	6	10
M106	537	446	1362	355	593	248	191	278	18	28	44	48	6	6	20	19	0	1	1	3	4	2	1	0	0	7	6	3	4	7	11
M133	785	435	2797	531	732	320	376	358	185	23	286	41	19	12	7	9	18	20	0	1	0	7	9	10	12	13	6	19	25	29	85
M141	1268	751	1466	869	907	483	120	311	199	11	98	22	45	14	9	1	3	3	7	86	35	17	6	0	7	5	3	2	0	6	55
M159	227	138	720	169	353	85	70	215	16	14	23	18	0	0	0	0	2	0	0	1	0	1	1	0	0	0	0	0	1	0	5
M043	829	810	1938	550	956	441	427	371	152	25	209	45	17	3	12	22	25	30	1	4	11	7	20	25	28	19	20	18	40	55	176
M077	1620	1147	2847	1063	2667	799	2673	970	223	24	310	61	20	9	8	6	11	6	0	1	0	4	8	2	4	4	6	8	27	11	43
P003	637	406	1673	403	721	248	340	315	36	18	79	40	7	6	4	9	12	9	0	5	4	24	21	11	12	10	9	16	39	17	66
M231	1322	983	1654	878	957	531	107	211	215	10	75	22	60	63	92	5	3	8	0	1	4	13	3	1	2	15	9	2	4	11	48
M131	2751	3994	3371	2016	2889	1663	474	336	569	32	283	77	146	36	10	5	2	2	6	70	77	14	7	4	11	8	4	3	1	21	130
M153	908	418	1758	482	782	223	141	281	33	10	63	30	7	6	15	26	75	67	0	1	9	23	60	78	27	18	20	25	116	157	308
M110	409	499	1862	298	473	155	160	241	26	18	42	36	2	1	2	2	3	2	1	0	1	1	13	2	3	1	6	4	14	4	37
M213	487	294	1175	296	688	253	106	252	40	12	45	10	6	5	3	1	3	3	1	1	3	5	1	0	0	1	0	0	2	5	12
M260	892	864	2504	624	1134	474	178	284	52	16	69	41	6	16	19	33	39	49	0	2	6	12	19	29	25	10	15	21	58	77	138
M232	1432	1445	1810	1004	1242	641	497	433	317	18	117	70	51	17	15	2	5	0	0	0	1	1	0	0	4	3	2	3	2	3	29
M112	363	330	1182	249	468	145	75	280	27	6	47	19	4	7	3	1	8	38	1	4	6	5	14	37	16	3	2	14	25	74	218
M058	399	270	1154	272	621	227	117	268	23	12	58	29	2	1	0	3	7	5	0	1	0	4	8	6	1	0	1	5	15	4	27
M182	1651	1654	1877	1133	1594	828	159	276	251	12	120	36	58	21	12	6	8	6	4	166	122	12	7	8	4	7	2	4	7	18	156
M048	3911	18086	26303	373	545	206	128	308	32	16	81	30	6	8	2	7	10	13	1	0	0	3	6	5	1	0	3	2	18	10	10
M156	1563	330	1854	456	588	235	246	445	51	22	72	49	10	2	2	3	10	6	2	0	1	2	9	2	4	5	4	4	4	11	30
M063	517	213	1047	324	410	192	133	222	37	18	61	28	1	1	3	5	4	3	1	0	2	6	5	2	2	1	0	7	12	7	14
M023	1256	6424	6157	273	375	182	130	172	37	7	65	25	9	9	10	3	9	4	0	0	1	0	4	3	2	1	3	3	9	12	25
M093	580	529	1980	322	547	176	166	275	30	5	49	31	3	2	1	1	1	1	0	0	0	1	4	1	2	0	1	3	3	10	30
M271	750	2146	4647	365	655	268	222	240	106	15	192	26	7	4	2	2	1	2	0	0	0	1	1	0	2	0	0	2	8	3	30
M248	2671	1843	2458	1755	1775	1074	334	271	354	25	175	34	62	29	19	3	8	17	4	49	33	42	15	16	4	10	11	8	16	30	129
M094	1991	7503	8307	1018	1413	921	181	375	75	19	93	99	26	7	3	12	19	15	2	3	4	8	22	9	7	5	9	10	45	28	87
M114	1256	3894	10116	411	583	192	100	279	26	14	60	29	0	1	4	0	0	0	0	1	0	0	0	0	0	0	0	1	1	0	6
M096	94	58	103	65	59	40	27	141	20	12	10	10	3	3	1	0	1	0	0	0	1	2	0	0	0	0	0	1	1	0	10
M062	966	1611	2643	532	852	475	193	504	59	17	72	35	9	11	12	9	1	3	0	4	5	16	5	2	3	10	11	5	6	12	35
M211	3149	16982	15920	940	1324	1087	144	301	34	17	95	61	9	10	17	8	21	19	0	2	14	20	12	18	7	5	8	13	31	17	76
P009	282	192	820	214	444	169	188	316	25	13	52	22	0	0	0	0	0	0	0	0	1	0	0	0	0	0	0	0	1	0	1
M055	941	754	2269	645	1017	416	319	350	49	21	92	48	1	9	14	8	23	8	0	4	1	4	18	6	13	14	14	16	25	14	80
M252	475	769	1920	330	493	208	151	190	52	21	64	27	14	4	6	3	6	4	4	1	0	2	4	4	2	0	1	2	7	7	9
M314	884	349	2286	494	734	326	252	281	57	17	90	22	12	2	1	1	4	9	4	0	0	5	5	6	2	2	1	1	2	15	30
M273	3456	4005	5067	2221	2193	1217	248	321	817	43	245	68	422	61	26	7	12	7	7	4	19	6	7	4	11	26	2	0	8	18	69
M282	4389	7172	6861	3352	5228	3279	657	514	303	27	208	89	200	71	49	24	20	39	9	2	19	24	21	44	22	24	14	15	40	72	100
M294	675	914	6523	535	719	283	336	266	200	26	244	40	23	4	1	13	15	2	2	0	1	18	9	3	2	4	4	19	23	27	39
M299	7552	34379	74859	535	893	377	260	492	87	59	313	42	58	4	8	4	3	2	6	0	0	8	3	1	0	1	3	6	2	3	25
M313	960	844	3012	474	852	339	214	274	83	24	88	37	22	26	41	26	14	7	4	13	13	6	8	5	7	15	13	7	10	12	52
M317	1825	1703	2663	1442	1521	841	319	323	763	90	359	349	203	51	35	7	13	9	4	0	3	10	11	3	11	22	3	4	17	19	46
M336	1321	1481	4730	720	1168	369	301	455	114	22	134	48	31	14	6	11	23	14	5	0	5	17	19	22	18	33	12	8	32	30	91
M359	4317	16359	29649	790	899	462	191	166	60	22	129	44	19	9	7	7	11	17	4	1	6	14	12	14	12	10	11	11	22	25	63
M362	5051	2611	13105	3676	13866	2315	53104	8455	797	392	803	375	194	54	23	4	6	5	4	3	2	1	0	3	12	8	5	5	0	5	61
M363	1600	1499	4405	1066	1378	948	379	531	113	41	145	62	42	5	5	4	8	4	2	2	1	1	11	7	1	5	3	7	10	13	31
M365	1962	1739	2162	1497	1476	784	207	136	379	20	151	60	267	34	19	10	3	4	6	177	106	48	36	0	10	5	4	4	2	12	63
M367	6149	7195	7196	4900	5320	2917	623	277	1155	48	524	136	475	140	131	87	15	10	9	112	99	70	13	11	15	24	33	6	19	21	191
M368	657	249	1689	394	550	205	154	174	47	15	77	41	6	3	0	2	0	2	2	0	0	0	1	2	0	0	0	2	0	6	8
M390	633	413	1243	349	671	288	206	338	140	25	183	33	28	8	6	9	11	10	3	6	6	4	6	10	19	9	3	6	13	19	30
M392	384	213	1106	300	500	145	182	183	54	15	72	44	5	2	1	4	10	12	0	1	0	3	6	10	5	2	3	5	14	32	39
M396	2401	979	2081	945	1058	548	250	210	54	20	80	27	29	18	15	29	57	40	8	10	13	25	49	45	62	45	18	32	107	109	275
M298	1966	2330	3523	1358	1661	1172	402	249	177	22	186	85	75	25	34	26	5	4	27	35	55	33	9	5	8	15	24	12	2	7	59

## Sheet: contexts_rel
sample	C.A	C.G	C.T	T.A	T.C	T.G	del.rep	ins.rep	del.mh	ins.mh	del.none	ins.none	DEL_0e00_1e03_bp	DEL_1e03_1e04_bp	DEL_1e04_1e05_bp	DEL_1e05_1e06_bp	DEL_1e06_1e07_bp	DEL_1e07_Inf_bp	DUP_0e00_1e03_bp	DUP_1e03_1e04_bp	DUP_1e04_1e05_bp	DUP_1e05_1e06_bp	DUP_1e06_1e07_bp	DUP_1e07_Inf_bp	INV_0e00_1e03_bp	INV_1e03_1e04_bp	INV_1e04_1e05_bp	INV_1e05_1e06_bp	INV_1e06_1e07_bp	INV_1e07_Inf_bp	TRA
M046	0.0569596	0.294207	0.577992	0.0187334	0.0406312	0.0114763	0.252312	0.385733	0.101717	0.0224571	0.200793	0.0369881	0.0726257	0.111732	0.0614525	0.0446927	0.0223464	0.0111732	0	0.00558659	0.0111732	0.027933	0.0614525	0.027933	0.0335196	0.0223464	0.0391061	0.0670391	0.0782123	0.0893855	0.212291
M060	0.217644	0.066561	0.400158	0.0958796	0.164025	0.0557316	0.344655	0.473526	0.035964	0.016983	0.0749251	0.0539461	0.0909091	0	0	0.0606061	0.0606061	0.0606061	0.030303	0.030303	0	0.030303	0	0.030303	0.0909091	0.030303	0	0	0.030303	0.0909091	0.363636
M071	0.105426	0.075969	0.475969	0.0837209	0.184496	0.0744186	0.330556	0.491667	0.025	0.0277778	0.0555556	0.0694444	0	0.111111	0	0	0.0555556	0.166667	0.0555556	0	0.0555556	0.111111	0.0555556	0.0555556	0	0	0	0	0.166667	0.0555556	0.111111
M072	0.10328	0.0493891	0.43254	0.0847588	0.276527	0.0535048	0.731444	0.201945	0.0160711	0.00676676	0.0277014	0.0160711	0.118644	0	0.101695	0.0508475	0.0338983	0.0508475	0	0.0508475	0.0508475	0.0677966	0	0	0.0169492	0.0169492	0.0677966	0.0677966	0.0338983	0.101695	0.169492
M106	0.151652	0.125953	0.384637	0.100254	0.167467	0.0700367	0.314662	0.45799	0.029654	0.0461285	0.0724876	0.0790774	0.0594059	0.0594059	0.19802	0.188119	0	0.00990099	0.00990099	0.029703	0.039604	0.019802	0.00990099	0	0	0.0693069	0.0594059	0.029703	0.039604	0.0693069	0.108911
M133	0.140179	0.0776786	0.499464	0.0948214	0.130714	0.0571429	0.296296	0.282112	0.145784	0.0181245	0.225374	0.0323089	0.0631229	0.0398671	0.0232558	0.0299003	0.0598007	0.0664452	0	0.00332226	0	0.0232558	0.0299003	0.0332226	0.0398671	0.0431894	0.0199336	0.0631229	0.0830565	0.0963455	0.282392
M141	0.220752	0.130745	0.255223	0.151288	0.157904	0.0840877	0.157687	0.408673	0.261498	0.0144547	0.128778	0.0289093	0.148026	0.0460526	0.0296053	0.00328947	0.00986842	0.00986842	0.0230263	0.282895	0.115132	0.0559211	0.0197368	0	0.0230263	0.0164474	0.00986842	0.00657895	0	0.0197368	0.180921
M159	0.134161	0.0815603	0.425532	0.0998818	0.208629	0.0502364	0.196629	0.603933	0.0449438	0.0393258	0.0646067	0.0505618	0	0	0	0	0.181818	0	0	0.0909091	0	0.0909091	0.0909091	0	0	0	0	0	0.0909091	0	0.454545
M043	0.150072	0.146633	0.350833	0.0995655	0.173063	0.0798335	0.347437	0.301871	0.123678	0.0203417	0.170057	0.0366151	0.0318949	0.00562852	0.0225141	0.0412758	0.0469043	0.0562852	0.00187617	0.00750469	0.0206379	0.0131332	0.0375235	0.0469043	0.0525328	0.0356473	0.0375235	0.0337711	0.0750469	0.103189	0.330206
M077	0.159716	0.113083	0.280686	0.104801	0.26294	0.0787735	0.627318	0.227646	0.0523351	0.00563248	0.0727529	0.0143159	0.11236	0.0505618	0.0449438	0.0337079	0.0617978	0.0337079	0	0.00561798	0	0.0224719	0.0449438	0.011236	0.0224719	0.0224719	0.0337079	0.0449438	0.151685	0.0617978	0.241573
P003	0.155822	0.0993151	0.409247	0.0985812	0.17637	0.0606654	0.410628	0.380435	0.0434783	0.0217391	0.0954106	0.0483092	0.024911	0.0213523	0.0142349	0.0320285	0.0427046	0.0320285	0	0.0177936	0.0142349	0.0854093	0.0747331	0.0391459	0.0427046	0.0355872	0.0320285	0.0569395	0.13879	0.0604982	0.234875
M231	0.209012	0.155415	0.261502	0.138814	0.151304	0.0839526	0.167187	0.329688	0.335938	0.015625	0.117188	0.034375	0.174419	0.18314	0.267442	0.0145349	0.00872093	0.0232558	0	0.00290698	0.0116279	0.0377907	0.00872093	0.00290698	0.00581395	0.0436047	0.0261628	0.00581395	0.0116279	0.0319767	0.139535
M131	0.164889	0.239391	0.20205	0.120834	0.17316	0.0996763	0.267645	0.189723	0.321287	0.0180689	0.159797	0.0434783	0.262118	0.064632	0.0179533	0.00897666	0.00359066	0.00359066	0.010772	0.125673	0.138241	0.0251346	0.0125673	0.00718133	0.0197487	0.0143627	0.00718133	0.005386	0.00179533	0.037702	0.233393
M153	0.198644	0.0914461	0.384599	0.105447	0.171079	0.0487858	0.252688	0.503584	0.0591398	0.0179211	0.112903	0.0537634	0.00674374	0.00578035	0.0144509	0.0250482	0.0722543	0.0645472	0	0.000963391	0.00867052	0.022158	0.0578035	0.0751445	0.0260116	0.017341	0.0192678	0.0240848	0.111753	0.151252	0.296724
M110	0.11066	0.135011	0.503788	0.0806277	0.127976	0.0419372	0.305927	0.460803	0.0497132	0.0344168	0.0803059	0.0688337	0.020202	0.010101	0.020202	0.020202	0.030303	0.020202	0.010101	0	0.010101	0.010101	0.131313	0.020202	0.030303	0.010101	0.0606061	0.040404	0.141414	0.040404	0.373737
M213	0.152521	0.0920764	0.367992	0.0927028	0.215471	0.0792358	0.227957	0.541935	0.0860215	0.0258065	0.0967742	0.0215054	0.115385	0.0961538	0.0576923	0.0192308	0.0576923	0.0576923	0.0192308	0.0192308	0.0576923	0.0961538	0.0192308	0	0	0.0192308	0	0	0.0384615	0.0961538	0.230769
M260	0.1374	0.133087	0.385705	0.0961183	0.174677	0.0730129	0.278125	0.44375	0.08125	0.025	0.107813	0.0640625	0.010453	0.0278746	0.033101	0.0574913	0.0679443	0.0853659	0	0.00348432	0.010453	0.0209059	0.033101	0.0505226	0.043554	0.0174216	0.0261324	0.0365854	0.101045	0.134146	0.240418
M232	0.189068	0.190784	0.238975	0.132559	0.163982	0.0846316	0.342287	0.298209	0.21832	0.0123967	0.0805785	0.0482094	0.369565	0.123188	0.108696	0.0144928	0.0362319	0	0	0	0.00724638	0.00724638	0	0	0.0289855	0.0217391	0.0144928	0.0217391	0.0144928	0.0217391	0.210145
M112	0.132627	0.12057	0.43186	0.0909755	0.17099	0.0529777	0.165198	0.61674	0.0594714	0.0132159	0.103524	0.0418502	0.00833333	0.0145833	0.00625	0.00208333	0.0166667	0.0791667	0.00208333	0.00833333	0.0125	0.0104167	0.0291667	0.0770833	0.0333333	0.00625	0.00416667	0.0291667	0.0520833	0.154167	0.454167
M058	0.135576	0.0917431	0.392117	0.0924227	0.211009	0.0771322	0.230769	0.5286	0.0453649	0.0236686	0.114398	0.0571992	0.0222222	0.0111111	0	0.0333333	0.0777778	0.0555556	0	0.0111111	0	0.0444444	0.0888889	0.0666667	0.0111111	0	0.0111111	0.0555556	0.166667	0.0444444	0.3
M182	0.188966	0.18931	0.214833	0.129678	0.182442	0.0947694	0.186183	0.323185	0.293911	0.0140515	0.140515	0.0421546	0.0923567	0.0334395	0.0191083	0.00955414	0.0127389	0.00955414	0.00636943	0.264331	0.194268	0.0191083	0.0111465	0.0127389	0.00636943	0.0111465	0.00318471	0.00636943	0.0111465	0.0286624	0.248408
M048	0.0791316	0.365936	0.532191	0.00754694	0.011027	0.00416802	0.215126	0.517647	0.0537815	0.0268908	0.136134	0.0504202	0.0571429	0.0761905	0.0190476	0.0666667	0.0952381	0.12381	0.00952381	0	0	0.0285714	0.0571429	0.047619	0.00952381	0	0.0285714	0.0190476	0.171429	0.0952381	0.0952381
M156	0.310983	0.0656586	0.368882	0.0907282	0.116992	0.0467569	0.277966	0.502825	0.0576271	0.0248588	0.0813559	0.0553672	0.0900901	0.018018	0.018018	0.027027	0.0900901	0.0540541	0.018018	0	0.00900901	0.018018	0.0810811	0.018018	0.036036	0.045045	0.036036	0.036036	0.036036	0.0990991	0.27027
M063	0.191269	0.0788013	0.387347	0.119867	0.151683	0.0710322	0.266533	0.44489	0.0741483	0.0360721	0.122244	0.0561122	0.0131579	0.0131579	0.0394737	0.0657895	0.0526316	0.0394737	0.0131579	0	0.0263158	0.0789474	0.0657895	0.0263158	0.0263158	0.0131579	0	0.0921053	0.157895	0.0921053	0.184211
M023	0.0856344	0.43799	0.419786	0.0186132	0.0255676	0.0124088	0.298165	0.394495	0.0848624	0.016055	0.149083	0.0573394	0.0841121	0.0841121	0.0934579	0.0280374	0.0841121	0.0373832	0	0	0.00934579	0	0.0373832	0.0280374	0.0186916	0.00934579	0.0280374	0.0280374	0.0841121	0.11215	0.233645
M093	0.1403	0.127963	0.478955	0.0778907	0.132317	0.0425738	0.298561	0.494604	0.0539568	0.00899281	0.0881295	0.0557554	0.046875	0.03125	0.015625	0.015625	0.015625	0.015625	0	0	0	0.015625	0.0625	0.015625	0.03125	0	0.015625	0.046875	0.046875	0.15625	0.46875
M271	0.0849281	0.243008	0.526214	0.0413317	0.0741705	0.0303476	0.277154	0.299625	0.132335	0.0187266	0.2397	0.0324594	0.107692	0.0615385	0.0307692	0.0307692	0.0153846	0.0307692	0	0	0	0.0153846	0.0153846	0	0.0307692	0	0	0.0307692	0.123077	0.0461538	0.461538
M248	0.230736	0.159209	0.212336	0.151607	0.153334	0.0927782	0.279966	0.227158	0.296731	0.0209556	0.146689	0.0284996	0.122772	0.0574257	0.0376238	0.00594059	0.0158416	0.0336634	0.00792079	0.0970297	0.0653465	0.0831683	0.029703	0.0316832	0.00792079	0.019802	0.0217822	0.0158416	0.0316832	0.0594059	0.255446
M094	0.0941238	0.354701	0.39271	0.0481256	0.066799	0.0435399	0.214964	0.445368	0.0890736	0.0225653	0.110451	0.117577	0.0809969	0.0218069	0.00934579	0.0373832	0.05919	0.046729	0.00623053	0.00934579	0.0124611	0.0249221	0.0685358	0.0280374	0.0218069	0.0155763	0.0280374	0.0311526	0.140187	0.0872274	0.271028
M114	0.0763433	0.236689	0.61488	0.0249818	0.0354364	0.0116703	0.19685	0.549213	0.0511811	0.0275591	0.11811	0.0570866	0	0.0714286	0.285714	0	0	0	0	0.0714286	0	0	0	0	0	0	0	0.0714286	0.0714286	0	0.428571
M096	0.224344	0.138425	0.245823	0.155131	0.140811	0.0954654	0.122727	0.640909	0.0909091	0.0545455	0.0454545	0.0454545	0.130435	0.130435	0.0434783	0	0.0434783	0	0	0	0.0434783	0.0869565	0	0	0	0	0	0.0434783	0.0434783	0	0.434783
M062	0.13646	0.227575	0.373358	0.0751519	0.120356	0.0670999	0.219318	0.572727	0.0670455	0.0193182	0.0818182	0.0397727	0.0566038	0.0691824	0.0754717	0.0566038	0.00628931	0.0188679	0	0.0251572	0.0314465	0.100629	0.0314465	0.0125786	0.0188679	0.0628931	0.0691824	0.0314465	0.0377358	0.0754717	0.220126
M211	0.0799198	0.430993	0.40404	0.0238567	0.0336024	0.0275874	0.220859	0.461656	0.0521472	0.0260736	0.145706	0.0935583	0.029316	0.0325733	0.0553746	0.0260586	0.0684039	0.0618893	0	0.00651466	0.0456026	0.0651466	0.0390879	0.0586319	0.0228013	0.0162866	0.0260586	0.0423453	0.100977	0.0553746	0.247557
P009	0.132956	0.0905233	0.38661	0.100896	0.209335	0.0796794	0.305195	0.512987	0.0405844	0.0211039	0.0844156	0.0357143	0	0	0	0	0	0	0	0	0.333333	0	0	0	0	0	0	0	0.333333	0	0.333333
M055	0.155743	0.124793	0.375538	0.106753	0.168322	0.0688514	0.362912	0.39818	0.0557452	0.0238908	0.104664	0.0546075	0.00367647	0.0330882	0.0514706	0.0294118	0.0845588	0.0294118	0	0.0147059	0.00367647	0.0147059	0.0661765	0.0220588	0.0477941	0.0514706	0.0514706	0.0588235	0.0919118	0.0514706	0.294118
M252	0.11323	0.183313	0.457688	0.0786651	0.117521	0.0495828	0.29901	0.376238	0.10297	0.0415842	0.126733	0.0534653	0.175	0.05	0.075	0.0375	0.075	0.05	0.05	0.0125	0	0.025	0.05	0.05	0.025	0	0.0125	0.025	0.0875	0.0875	0.1125
M314	0.174256	0.0687956	0.450621	0.0973783	0.144688	0.0642618	0.350487	0.390821	0.0792768	0.0236439	0.125174	0.0305981	0.117647	0.0196078	0.00980392	0.00980392	0.0392157	0.0882353	0.0392157	0	0	0.0490196	0.0490196	0.0588235	0.0196078	0.0196078	0.00980392	0.00980392	0.0196078	0.147059	0.294118
M273	0.190319	0.220552	0.279035	0.122308	0.120767	0.0670191	0.142365	0.184271	0.469001	0.0246843	0.140643	0.0390356	0.589385	0.0851955	0.0363128	0.00977654	0.0167598	0.00977654	0.00977654	0.00558659	0.0265363	0.00837989	0.00977654	0.00558659	0.0153631	0.0363128	0.0027933	0	0.0111732	0.0251397	0.0963687
M282	0.144942	0.236848	0.226578	0.110696	0.17265	0.108286	0.365406	0.285873	0.168521	0.0150167	0.115684	0.0494994	0.247219	0.0877627	0.0605686	0.0296663	0.0247219	0.0482077	0.0111248	0.00247219	0.0234858	0.0296663	0.025958	0.0543881	0.0271941	0.0296663	0.0173053	0.0185414	0.0494438	0.0889988	0.123609
M294	0.0699554	0.0947248	0.676029	0.0554462	0.0745155	0.0293295	0.302158	0.239209	0.179856	0.0233813	0.219424	0.0359712	0.110048	0.0191388	0.00478469	0.062201	0.0717703	0.00956938	0.00956938	0	0.00478469	0.0861244	0.0430622	0.0143541	0.00956938	0.0191388	0.0191388	0.0909091	0.110048	0.129187	0.186603
M299	0.0636789	0.289886	0.631215	0.00451115	0.00752983	0.00317889	0.207502	0.392658	0.0694334	0.047087	0.2498	0.0335196	0.423358	0.0291971	0.0583942	0.0291971	0.0218978	0.0145985	0.0437956	0	0	0.0583942	0.0218978	0.00729927	0	0.00729927	0.0218978	0.0437956	0.0145985	0.0218978	0.182482
M313	0.148125	0.130227	0.464743	0.0731369	0.131461	0.0523067	0.297222	0.380556	0.115278	0.0333333	0.122222	0.0513889	0.0730897	0.0863787	0.136213	0.0863787	0.0465116	0.0232558	0.013289	0.0431894	0.0431894	0.0199336	0.0265781	0.0166113	0.0232558	0.0498339	0.0431894	0.0232558	0.0332226	0.0398671	0.172757
M317	0.182591	0.170385	0.266433	0.144272	0.152176	0.0841421	0.144803	0.146618	0.346346	0.0408534	0.16296	0.15842	0.430998	0.10828	0.07431	0.014862	0.0276008	0.0191083	0.00849257	0	0.00636943	0.0212314	0.0233546	0.00636943	0.0233546	0.0467091	0.00636943	0.00849257	0.0360934	0.0403397	0.0976645
M336	0.134947	0.151292	0.483195	0.0735519	0.119318	0.0376954	0.280261	0.42365	0.106145	0.0204842	0.124767	0.0446927	0.0792839	0.0358056	0.0153453	0.028133	0.0588235	0.0358056	0.0127877	0	0.0127877	0.0434783	0.0485934	0.056266	0.0460358	0.084399	0.0306905	0.0204604	0.0818414	0.0767263	0.232737
M359	0.0822662	0.311743	0.565001	0.0150545	0.0171316	0.00880402	0.312092	0.271242	0.0980392	0.0359477	0.210784	0.0718954	0.0690909	0.0327273	0.0254545	0.0254545	0.04	0.0618182	0.0145455	0.00363636	0.0218182	0.0509091	0.0436364	0.0509091	0.0436364	0.0363636	0.04	0.04	0.08	0.0909091	0.229091
M362	0.124335	0.0642724	0.322593	0.0904884	0.341325	0.056986	0.830711	0.132262	0.0124675	0.00613209	0.0125614	0.00586616	0.491139	0.136709	0.0582278	0.0101266	0.0151899	0.0126582	0.0101266	0.00759494	0.00506329	0.00253165	0	0.00759494	0.0303797	0.0202532	0.0126582	0.0126582	0	0.0126582	0.15443
M363	0.146843	0.137573	0.404277	0.0978341	0.126468	0.0870044	0.29819	0.417781	0.0889064	0.0322581	0.114083	0.0487805	0.259259	0.0308642	0.0308642	0.0246914	0.0493827	0.0246914	0.0123457	0.0123457	0.00617284	0.00617284	0.0679012	0.0432099	0.00617284	0.0308642	0.0185185	0.0432099	0.0617284	0.0802469	0.191358
M365	0.20395	0.180769	0.22474	0.155613	0.15343	0.0814969	0.217209	0.142707	0.397692	0.0209864	0.158447	0.0629591	0.32963	0.0419753	0.0234568	0.0123457	0.0037037	0.00493827	0.00740741	0.218519	0.130864	0.0592593	0.0444444	0	0.0123457	0.00617284	0.00493827	0.00493827	0.00246914	0.0148148	0.0777778
M367	0.182588	0.213647	0.213677	0.1455	0.157971	0.086617	0.22548	0.100253	0.418024	0.0173724	0.189649	0.0492219	0.320729	0.0945307	0.0884537	0.0587441	0.0101283	0.00675219	0.00607698	0.0756246	0.0668467	0.0472654	0.00877785	0.00742741	0.0101283	0.0162053	0.0222822	0.00405132	0.0128292	0.0141796	0.128967
M368	0.175481	0.0665064	0.451122	0.105235	0.146902	0.0547543	0.30315	0.34252	0.0925197	0.0295276	0.151575	0.0807087	0.176471	0.0882353	0	0.0588235	0	0.0588235	0.0588235	0	0	0	0.0294118	0.0588235	0	0	0	0.0588235	0	0.176471	0.235294
M390	0.17598	0.114818	0.345566	0.0970253	0.186544	0.0800667	0.222703	0.365405	0.151351	0.027027	0.197838	0.0356757	0.135922	0.038835	0.0291262	0.0436893	0.0533981	0.0485437	0.0145631	0.0291262	0.0291262	0.0194175	0.0291262	0.0485437	0.092233	0.0436893	0.0145631	0.0291262	0.0631068	0.092233	0.145631
M392	0.145015	0.0804381	0.417674	0.113293	0.188822	0.0547583	0.330909	0.332727	0.0981818	0.0272727	0.130909	0.08	0.0324675	0.012987	0.00649351	0.025974	0.0649351	0.0779221	0	0.00649351	0	0.0194805	0.038961	0.0649351	0.0324675	0.012987	0.0194805	0.0324675	0.0909091	0.207792	0.253247
M396	0.299675	0.122192	0.259735	0.117948	0.132052	0.0683974	0.390016	0.327613	0.0842434	0.0312012	0.124805	0.0421217	0.0294118	0.0182556	0.015213	0.0294118	0.0578093	0.040568	0.00811359	0.010142	0.0131846	0.025355	0.0496957	0.0456389	0.0628803	0.0456389	0.0182556	0.0324544	0.108519	0.110548	0.278905
M298	0.163697	0.194005	0.293339	0.113072	0.138301	0.0975853	0.358608	0.222123	0.157895	0.0196253	0.165923	0.0758252	0.163043	0.0543478	0.073913	0.0565217	0.0108696	0.00869565	0.0586957	0.076087	0.119565	0.0717391	0.0195652	0.0108696	0.0173913	0.0326087	0.0521739	0.026087	0.00434783	0.0152174	0.128261

## Sheet: sigs_abs
sample	e.1	e.2	e.3	e.4	e.5	e.6	e.7	e.8	e.9	e.10	e.11	e.12	e.13	e.14	e.15	e.16	e.17	e.18	e.19	e.20	e.21	e.22	e.23	e.24	e.25	e.26	e.27	e.28	e.29	e.30	del.rep	ins.rep	del.mh	ins.mh	del.none	ins.none	SV1	SV2	SV3	SV4	SV5	SV6
M046	633.589	13561.5	0	0	336.408	90.5786	70.4685	0	200.135	0	0	780.441	7246.66	0	0	0	0	0	0	0	29.1175	53.538	0	0	0	49.2363	56.2352	69.2445	0	235.053	191	292	77	17	152	28	3.84648	0	0	49.8366	45.2936	62.553
M060	948.102	83.408	0	0	1236.1	0	28.437	501.223	127.128	9.87947	164.085	0	70.478	17.2212	161.463	1.80655	0	296.878	0	0	0	0	0	0	0	0	0	0	158.987	9.29352	345	474	36	17	75	54	0.907931	21.0137	1.55764	5.11758	0	0
M071	197.603	53.0129	90.837	0	111.939	0	0	0	29.6299	0	7.09808	42.1681	1.52494	0	24.5835	0	0	0	15.8429	0	0	0	0	0	6.9208	0	0	15.5375	0	48.3692	119	177	9	10	20	25	2.61265	0	0.0929702	2.32125	2.3857	10.7546
M072	2898.35	163.539	222.497	0	412.927	888.907	34.7045	206.09	582.625	0	0	960.723	48.0586	85.4821	0	44.9881	0	0	0	0	0	0	0	0	189.524	1025.74	22.0405	0	0	0	3459	955	76	32	131	76	6.16819	21.7425	5.1282	0	6.91277	7.64562
M106	609.732	272.446	687.134	0	409.781	0	2.29087	105.989	122.259	29.1822	133.016	73.1043	170.497	0	0	321.255	0	0	133.412	0	0	0	48.9886	0	159.059	0	9.9564	0	175.12	67.4084	191	278	18	28	44	48	2.54516	15.44	1.97151	0	42.9248	19.9779
M133	1701.3	636.678	492.924	0	829.809	58.905	19.9896	767.028	280.705	0	361.657	0	6.24648	0	66.9735	57.7835	0	76.2993	0	0	0	0	0	0	0	0	0	0	0	233.605	376	358	185	23	286	41	8.91729	202.952	0	4.91407	16.2256	33.9561
M141	193.583	136.832	2038.24	0	769.57	256.21	0	1617.91	107.423	1.35849	151.153	0	52.9031	0	7.06368	160.512	0	0	0	0	0	0	0	0	0	0	5.28485	0	185.097	26.2414	120	311	199	11	98	22	23.482	0.457947	156.737	39.4336	28.4852	0
M159	580.766	80.8676	25.5077	0	39.1262	0	9.00058	209.08	0	0	30.0851	2.08501	46.831	0	77.6451	513.96	0	0	0	0	24.493	0	0	0	0	0	8.66395	0	0	35.0812	70	215	16	14	23	18	1.34031	0	1.33654	7.57965	0	1.69542
M043	1312.11	180.948	1359.81	0	765.477	0	106.206	222.102	307.115	28.1081	77.2155	113.481	391.416	0	80.2232	310.65	0	36.8534	0	0	38.1491	0	0	0	0	0	39.1676	0	59.8406	20.5268	427	371	152	25	209	45	18.8404	428.32	11.2208	8.72744	3.09234	8.90642
M077	1024.04	129.724	1576.05	36.2765	3343.1	338.247	0	1091.15	422.12	0	64.0851	1033.06	261.879	0	0	162.956	0	0	0	95.782	0	0	0	0	0	467.373	14.154	0	5.92619	60.4388	2673	970	223	24	310	61	0	0	0	64.5633	14.6839	79.8537
P003	1175.45	199.38	65.7259	0	695.351	0	54.1257	608.651	190.028	19.3144	166.306	0	236.607	0	62.188	443.889	0	5.10985	0	0	54.5345	0	0	0	0	0	28.4917	0	78.2229	0	340	315	36	18	79	40	33.8071	0	4.548	102.228	0	122.87
M231	343.233	305.334	2389.73	165.024	137.571	87.5616	14.2658	1539.31	199.323	0	234.016	34.4796	251.243	0	24.1103	452.726	0	0	15.9829	0	0	0	0	0	42.4542	0	15.5938	0	67.528	0	107	211	215	10	75	22	4.15351	0	0	25.6048	241.567	20.0537
M131	883.68	128.429	9397.17	0	0	0	0	1123.42	1227.62	0	259.186	751.497	2084.62	99.2504	0	374.768	0	0	0	0	0	0	0	0	36.1787	193.981	54.7696	0	0	0	474	336	569	32	283	77	28.6487	9.60593	152.49	136.339	95.8197	0
M153	1051.78	262.309	80.515	90.4755	1311.74	0	74.7497	730.223	0	17.9997	0	4.31418	168.205	38.5878	0	263.856	0	254.243	0	0	0	0	0	0	0	59.9181	1.23468	0	0	170.795	141	281	33	10	63	30	32.5185	759.263	1.59185	5.21655	0	263.492
M110	809.909	928.786	349.257	0	20.3166	0	44.6502	304.742	93.8284	0	244.128	0	299.306	0	0	473.142	0	0	0	0	68.4932	11.2259	0	0	0	0	8.8865	0	7.29701	0	160	241	26	18	42	36	2.66119	0	0	58.6746	0	34.1468
M213	663.414	131.903	225.073	0	859.416	0	40.955	214.322	150.907	0	0	0	77.1355	0	0	402.693	0	16.3828	0	0	3.12296	0	0	0	0	118.882	8.56008	0	82.9048	196.744	106	252	40	12	45	10	8.04966	25.6934	1.57285	0	12.4505	0.19633
M260	1424.85	724.122	561.843	0	960.976	0	0	656.19	570.592	18.2068	140.583	113.056	529.509	0	0	729.583	0	0	27.8188	0	0	0	0	0	0	0	13.0327	0	0	0	178	284	52	16	69	41	10.9061	340.838	1.61664	0	20.9661	170.726
M232	339.687	255.89	3322.75	186.163	314.108	221.165	0	975.615	336.945	81.1341	66.4365	92.4322	570.523	0	47.3487	479.959	0	0	30.567	0	20.8695	0	0	0	177.388	0	35.8351	0	0	0	497	433	317	18	117	70	0	5.03866	0	32.1326	51.234	0
M112	566.678	332.982	38.1342	0	899.462	0	101.219	260.441	98.6183	0	0	0	197.144	0	74.7679	91.9486	0	0	0	23.8616	0	0	0	0	0	0	13.3149	0	0	40.5237	75	280	27	6	47	19	4.36049	429.206	11.8208	66.4585	0	0
M058	695.885	186.754	234.764	0	688.426	0	0	264.637	8.89964	0	79.8122	88.6054	64.2512	0	0	487.989	0	0	0	0	0	0	0	0	0	0	15.8116	25.0182	0	87.681	117	268	23	12	58	29	3.99741	0	0.0649476	42.1705	0	45.4947
M182	470.183	91.2223	4258.87	0	0	0	0	1657.34	368.845	0	171.162	0	539.548	0	0	930.766	0	0	40.3028	0	0	0	0	0	0	258.991	0	0	0	0	159	276	251	12	120	36	27.3463	23.9121	340.08	128.059	62.3052	0
M048	583.135	25965	89.174	797.395	0	0	264.292	0	201.663	0	0	0	21165.9	0	0	0	0	396.741	0	0	0	0	0	29.3371	0	0	0	0	0	0	128	308	32	16	81	30	0	0	0	12.6218	8.05211	79.1609
M156	1172.69	77.6247	0	0	638.549	0	0	826.434	197.934	206.252	192.674	0	119.793	28.9254	206.145	65.6304	0	1210.37	0	0	0	0	0	0	0	0	17.5745	0	0	160.34	246	445	51	22	72	49	5.1912	50.7674	0	15.3066	2.08709	17.3858
M063	897.336	51.9694	153.605	50.4096	433.736	0	0	518.735	141.721	0	108.772	0	51.2341	0	0	185.073	0	0	0	0	0	3.79288	6.74563	0	0	0	26.1972	0	79.0268	0	133	222	37	18	61	28	8.20347	0	0	21.5777	0	43.6806
M023	495.531	4876.26	656.684	0	0	0	0	0	0	58.3019	24.9461	0	8105.06	0	0	346.087	0	0	0	0	0	0	0	0	114.694	0	0	0	99.5417	0	130	172	37	7	65	25	0	33.3031	0	13.0369	24.3052	30.9543
M093	872.841	912.068	116.734	0	782.599	0	92.6936	285.668	111.592	0	63.7177	15.2435	377.796	0	0	181.91	0	24.0263	0	0	11.5563	0	0	0	0	0	13.1797	0	195.984	78.1154	166	275	30	5	49	31	1.82598	40.3203	0	21.4695	1.19631	0
M271	873.083	3671.33	342.515	0	0	0	140.481	346.719	109.253	0.460479	162.52	187.056	2140.38	0	0	608.728	0	0	0	0	0	0	0	0	93.9178	0	0	27.8543	30.8228	0	222	240	106	15	192	26	0	4.71486	0	42.921	6.37103	8.20097
M248	74.525	2.67869	5134.46	0	0	0	0	3879.76	314.419	4.88665	5.6168	237.162	294.725	40.6562	0	0	0	117.678	615.247	16.0149	0	0	0	0	0	115.885	14.4885	59.9238	192.936	397.725	334	271	354	25	175	34	67.1058	168.11	88.1108	60.3193	65.1824	0
M094	955.548	5898.4	2757.22	0	104.141	0	378.342	552.918	1181.36	51.6379	0	116.568	8182.88	0	0	175.816	0	0	0	0	96.663	21.9893	0	0	0	201.764	47.9054	81.2085	21.9903	0	181	375	75	19	93	99	4.78232	0	4.04961	134.097	0	154.383
M114	944.459	9761.47	783.642	0	0	8.77575	198.349	264.422	0	62.6863	93.1508	0	3638.37	0	50.2114	480.318	0	104.721	0	0	36.2908	0	0	0	0	0	23.6984	0	10.4002	0	100	279	26	14	60	29	0	0	0.852535	7.94882	6.29146	0
M096	9.67938	7.97949	157.189	0	20.2813	0	0	88.0946	10.0371	9.33023	17.2044	0	2.4801	0	0	3.73931	0	0	0	0	0	0	0	0	46.5219	0	0	6.12934	30.7616	9.5493	27	141	20	12	10	10	2.37239	0	0	14.2606	6.39551	0
M062	1101.1	818.986	433.993	0	323.086	0	153.28	967.496	581.804	0	24.9757	113.323	1637.13	0	178.076	0	2.62276	135.39	0	0	0	0	0	0	0	164.16	0	81.4371	16.6359	285.647	193	504	59	17	72	35	26.8431	75.8876	3.31331	0	36.6274	0
M211	164.413	13331.3	4169.59	0	0	457.1	0	0	1169.19	0	0	0	19810.1	0	0	0	0	0	0	0	16.3183	0	0	0	0	0	39.4163	176.955	0	201.703	144	301	34	17	95	61	26.8827	24.5993	5.05716	95.7157	27.568	106.364
P009	448.281	32.9219	254.797	0	751.372	0	0	106.738	0	0	0	0	9.93465	0	46.4876	252.262	0	0	0	0	0	0	0	0	0	0	2.62793	10.7898	0	201.59	188	316	25	13	52	22	0.167949	0	0.593762	1.40547	0.170376	1.233
M055	1599.77	206.692	1143.79	0	1093.92	0	0	667.651	271.74	61.9748	96.4636	0	215.869	0	198.748	344.629	0	0	0	0	0	0	0	0	0	0	14.6097	0	0	114.164	319	350	49	21	92	48	0.940156	0	2.28318	121.838	21.7531	96.4914
M252	920.854	883.16	381.217	0	10.039	0	0	367.573	129.021	0	8.90699	0	651.32	0	8.71272	442.649	0	0	74.1674	0	79.8104	0	0	0	0	0	22.978	10.3977	0	182.529	151	190	52	21	64	27	0.491222	0	0.0265094	11.2013	10.2793	38.3534
M314	2396.64	218.041	212.115	0	77.2324	0	101.963	993.569	443.013	0	0	0	46.6531	0	157.903	229.149	0	173.013	0	0	0	0	0	0	0	0	26.5424	0	0	0	252	281	57	17	90	22	8.67951	76.4401	0	0	0	1.794
M273	319.399	2036.51	5325.49	971.017	552.635	95.501	74.9835	3526.05	532.988	0	133.039	0	2796.74	0	0	750.397	188.413	0	232.544	0	153.677	0.4401	149.331	57.6007	0	0	130.801	0	0	175.437	248	321	817	43	245	68	7.11166	97.5258	3.5778	14.7482	160.373	0
M282	1199.72	812.207	12510.5	0	0	0	380.333	955.55	3703.59	0	516.22	1290.29	4808.11	271.32	76.4061	2220.2	1046.48	0	0	0	0	0	0	0	392.956	0	80.3739	0	0	0	657	514	303	27	208	89	24.6056	191.601	0	0	181.884	184.753
M294	673.756	6102.74	0	0	1251.62	0	0	560.682	62.9212	0	279.592	18.702	0	0	134.533	206.919	0	0	0	0	40.2348	27.6549	0	0	0	0	31.6231	20.9717	0	165.423	336	266	200	26	244	40	27.238	98.2415	0	0	0	64.362
M299	0	84014.6	0	0	0	0	0	0	0	0	0	0	34704.9	0	0	0	0	581.381	0	0	0	0	0	711.068	0	0	0	99.6752	0	0	260	492	87	59	313	42	12.1405	20.4347	0	23.7359	15.0382	0
M313	1673.78	1009.77	877.733	0	0	0	315.837	602.203	459.766	65.014	303.088	0	440.274	0	0	643.426	0	146.465	0	0	0	0	0	0	0	0	27.1822	0	29.5361	0	214	274	83	24	88	37	8.29474	68.8517	16.8811	13.7854	108.701	31.403
M317	838.121	265.368	4092.73	102.257	773.538	122.014	82.3963	1655.69	508.478	74.6976	118.295	0	563.405	0	0	354.983	0	0	0	0	55.8481	71.3991	0	0	0.188671	0	10.5364	0	0	280.718	319	323	763	90	359	349	3.88642	6.40176	0	39.7007	137.233	75.9174
M336	2600.68	2178.3	0	0	2089.3	0	53.4092	1005.63	253.174	43.0809	16.1771	0	1110.87	0	123.679	0	0	144.824	0	0	0	0	0	35.7883	0	0	9.54426	0	24.6768	0	301	455	114	22	134	48	25.764	151.823	0	45.2328	21.8833	80.7338
M359	281.047	30114	1100.43	461.282	0	0	0	1041.42	0	720.046	264.576	0	17808.3	0	0	303.896	129.175	265.829	0	0	0	0	0	0	0	0	28.1732	0	0	0	191	166	60	22	129	44	23.7821	153.408	1.28637	0.0915627	15.1752	41.6193
M362	0	66.2869	464.008	0	1840.44	6294.63	0	2357.71	3337.27	0	0	14015.3	1469.84	2182.43	0	0	0	0	0	4633.31	235.759	0	0	0	2301.53	368.67	0	546.253	0	2117.43	53104	8455	797	392	803	375	0	4.82251	0	64.7346	133.044	0
M363	1418.23	2086.58	1712.25	0	485.713	0	347.681	1320.73	2176.9	23.1079	116.72	0	684.579	0	370.669	0	0	74.1122	0	0	4.12897	0	0	31.4465	0	0	69.6315	0	0	0	379	531	113	41	145	62	0	3.44005	2.13892	43.6342	8.5946	56.0883
M365	447.634	196.138	4174.8	0	0	68.0369	96.4073	2957.33	166.733	0	4.91227	247.593	641.42	115.362	46.8951	149.619	0	0	213.313	0	0	6.232	0	0	73.3857	3.40995	0	29.1217	0	0	207	136	379	20	151	60	94.187	0	336.477	0	80.3209	21.2679
M367	621.08	598.431	17903.4	0	0	94.5895	69.5217	4476.31	1429.66	0	1251.47	993.162	2849.17	0	135.986	369.372	289.538	0	0	0	192.328	32.4755	0	674.575	1313.55	0	205.74	0	0	0	623	277	1155	48	524	136	107.896	133.666	188.255	73.089	469.164	0
M368	1389.41	275.3	0	0	572.625	0	75.6401	639.036	223.743	0	0	0	56.7232	0	171.352	157.796	0	114.562	0	0	0	0	0	0	0	0	22.5196	0	46.9912	8.91653	154	174	47	15	77	41	0	19.3019	0	0	4.33964	3.56342
M390	538.372	191.005	271.837	0	901.9	0	27.064	621.694	338.938	34.0624	98.0697	117.194	179.999	33.8168	133.434	33.2303	0	82.7445	0	0	0	0	0	0	0	0	0	16.3376	0	0	206	338	140	25	183	33	4.38748	66.3495	10.8308	0	16.9381	53.3876
M392	932.259	24.7496	62.96	0	553.25	0	49.4934	341.977	137.241	0	80.7351	17.7433	63.044	0	102.149	253.967	0	0	0	0	0	0	0	0	0	0	29.3891	0	0	0	182	183	54	15	72	44	1.03804	98.103	0.709122	0	0	54.978
M396	642.464	214.975	1085.08	0	758.743	0	0	2046.83	628.732	215.618	54.8348	1.22497	455.105	443.275	0	0	0	1290.19	0	0	59.662	0	0	0	0	0	61.9526	0	0	137.568	250	210	54	20	80	27	28.5182	393.501	17.674	181.223	0	281.174
M298	1208.1	409.898	5052.17	124.891	0	0	0	1000.18	749.26	48.8145	180.96	0	1075.04	0	0	563.762	479.906	0	760.815	0	0	0	0	0	0	0	87.6682	17.6144	83.9053	214.414	402	249	177	22	186	85	66.2997	57.443	74.3721	15.5576	113.91	0

## Sheet: sigs_rel
sample	e.1	e.2	e.3	e.4	e.5	e.6	e.7	e.8	e.9	e.10	e.11	e.12	e.13	e.14	e.15	e.16	e.17	e.18	e.19	e.20	e.21	e.22	e.23	e.24	e.25	e.26	e.27	e.28	e.29	e.30	del.rep	ins.rep	del.mh	ins.mh	del.none	ins.none	SV1	SV2	SV3	SV4	SV5	SV6
M046	0.0270624	0.579249	0	0	0.0143689	0.00386886	0.0030099	0	0.00854834	0	0	0.0333348	0.309525	0	0	0	0	0	0	0	0.00124369	0.00228676	0	0	0	0.00210302	0.00240196	0.00295763	0	0.0100398	0.252312	0.385733	0.101717	0.0224571	0.200793	0.0369881	0.0238129	0	0	0.308529	0.280404	0.387254
M060	0.248553	0.0218661	0	0	0.324054	0	0.00745499	0.1314	0.0333275	0.00258998	0.0430163	0	0.0184764	0.00451468	0.0423289	0.000473601	0	0.077829	0	0	0	0	0	0	0	0	0	0	0.0416796	0.00243637	0.344655	0.473526	0.035964	0.016983	0.0749251	0.0539461	0.0317493	0.734826	0.0544688	0.178956	0	0
M071	0.306329	0.082182	0.140818	0	0.173531	0	0	0	0.045933	0	0.0110036	0.0653702	0.002364	0	0.03811	0	0	0	0.0245602	0	0	0	0	0	0.0107288	0	0	0.0240866	0	0.0749833	0.330556	0.491667	0.025	0.0277778	0.0555556	0.0694444	0.143812	0	0.00511748	0.127772	0.131319	0.59198
M072	0.372242	0.0210037	0.0285758	0	0.0530332	0.114164	0.00445718	0.0264686	0.074828	0	0	0.123388	0.00617228	0.0109787	0	0.00577794	0	0	0	0	0	0	0	0	0.024341	0.131739	0.00283072	0	0	0	0.731444	0.201945	0.0160711	0.00676676	0.0277014	0.0160711	0.129591	0.456802	0.107741	0	0.145234	0.160631
M106	0.172698	0.0771664	0.194621	0	0.116065	0	0.000648855	0.0300199	0.034628	0.00826545	0.0376748	0.0207057	0.0482909	0	0	0.0909909	0	0	0.0377869	0	0	0	0.0138753	0	0.0450512	0	0.00282	0	0.0496003	0.0190924	0.314662	0.45799	0.029654	0.0461285	0.0724876	0.0790774	0.0307167	0.18634	0.0237934	0	0.518044	0.241106
M133	0.304352	0.113898	0.0881813	0	0.148448	0.0105378	0.00357602	0.137217	0.0502165	0	0.0646984	0	0.00111746	0	0.0119812	0.0103371	0	0.0136495	0	0	0	0	0	0	0	0	0	0	0	0.0417906	0.296296	0.282112	0.145784	0.0181245	0.225374	0.0323089	0.0334024	0.760219	0	0.0184072	0.060778	0.127193
M141	0.0339062	0.0239662	0.356999	0	0.13479	0.0448752	0	0.283377	0.0188152	0.00023794	0.0264744	0	0.00926599	0	0.0012372	0.0281138	0	0	0	0	0	0	0	0	0	0	0.000925642	0	0.0324198	0.00459619	0.157687	0.408673	0.261498	0.0144547	0.128778	0.0289093	0.0944585	0.00184214	0.63049	0.158625	0.114584	0
M159	0.345038	0.0480442	0.0151544	0	0.0232452	0	0.00534732	0.124217	0	0	0.0178738	0.00123872	0.0278227	0	0.0461296	0.305348	0	0	0	0	0.0145515	0	0	0	0	0	0.00514733	0	0	0.0208421	0.196629	0.603933	0.0449438	0.0393258	0.0646067	0.0505618	0.112142	0	0.111827	0.634178	0	0.141854
M043	0.240781	0.0332051	0.249534	0	0.14047	0	0.0194894	0.040757	0.0563576	0.00515801	0.0141695	0.0208244	0.0718272	0	0.0147215	0.0570062	0	0.00676282	0	0	0.0070006	0	0	0	0	0	0.0071875	0	0.0109811	0.00376679	0.347437	0.301871	0.123678	0.0203417	0.170057	0.0366151	0.0393239	0.893996	0.0234202	0.018216	0.00645438	0.0185896
M077	0.101126	0.0128105	0.155638	0.00358238	0.330138	0.0334027	0	0.107754	0.0416852	0	0.00632854	0.102017	0.0258611	0	0	0.0160923	0	0	0	0.00945868	0	0	0	0	0	0.046154	0.00139774	0	0.000585224	0.00596846	0.627318	0.227646	0.0523351	0.00563248	0.0727529	0.0143159	0	0	0	0.405801	0.0922929	0.501906
P003	0.287863	0.0488272	0.0160959	0	0.170288	0	0.0132551	0.149056	0.0465369	0.00473	0.0407275	0	0.057944	0	0.0152296	0.108706	0	0.00125138	0	0	0.0133552	0	0	0	0	0	0.00697748	0	0.0191564	0	0.410628	0.380435	0.0434783	0.0217391	0.0954106	0.0483092	0.128323	0	0.017263	0.388031	0	0.466383
M231	0.0543134	0.0483162	0.378152	0.0261136	0.0217694	0.0138558	0.00225743	0.243582	0.031541	0	0.0370309	0.00545608	0.0397568	0	0.00381523	0.0716397	0	0	0.00252914	0	0	0	0	0	0.00671799	0	0.00246758	0	0.0106857	0	0.167187	0.329688	0.335938	0.015625	0.117188	0.034375	0.0142547	0	0	0.0878745	0.829047	0.0688235
M131	0.053187	0.00772991	0.565598	0	0	0	0	0.0676165	0.0738882	0	0.0155999	0.0452312	0.12547	0.0059737	0	0.0225566	0	0	0	0	0	0	0	0	0.00217753	0.0116753	0.00329648	0	0	0	0.267645	0.189723	0.321287	0.0180689	0.159797	0.0434783	0.0677429	0.0227142	0.360579	0.322388	0.226576	0
M153	0.229599	0.0572609	0.017576	0.0197504	0.286347	0	0.0163175	0.159404	0	0.00392925	0	0.000941766	0.0367184	0.00842354	0	0.0575985	0	0.0555001	0	0	0	0	0	0	0	0.0130798	0.000269525	0	0	0.0372838	0.252688	0.503584	0.0591398	0.0179211	0.112903	0.0537634	0.0306177	0.714882	0.0014988	0.00491162	0	0.24809
M110	0.221047	0.253492	0.0953221	0	0.00554497	0	0.0121863	0.0831727	0.0256084	0	0.0666293	0	0.0816892	0	0	0.129134	0	0	0	0	0.0186937	0.00306386	0	0	0	0	0.00242538	0	0.00199156	0	0.305927	0.460803	0.0497132	0.0344168	0.0803059	0.0688337	0.0278709	0	0	0.614505	0	0.357624
M213	0.207809	0.0413176	0.0705024	0	0.269206	0	0.0128289	0.0671349	0.0472705	0	0	0	0.0241621	0	0	0.12614	0	0.00513179	0	0	0.000978244	0	0	0	0	0.0372389	0.00268138	0	0.0259693	0.0616285	0.227957	0.541935	0.0860215	0.0258065	0.0967742	0.0215054	0.167832	0.535696	0.0327932	0	0.259586	0.00409338
M260	0.220211	0.111914	0.0868333	0	0.14852	0	0	0.101415	0.0881855	0.00281388	0.0217272	0.0174729	0.0818361	0	0	0.112758	0	0	0.00429943	0	0	0	0	0	0	0	0.00201422	0	0	0	0.278125	0.44375	0.08125	0.025	0.107813	0.0640625	0.0200093	0.625331	0.00296602	0	0.0384663	0.313228
M232	0.044963	0.0338711	0.439819	0.0246416	0.0415773	0.0292747	0	0.129138	0.0446	0.0107394	0.00879393	0.0122349	0.0755178	0	0.00626736	0.0635302	0	0	0.00404603	0	0.00276242	0	0	0	0.0234802	0	0.00474334	0	0	0	0.342287	0.298209	0.21832	0.0123967	0.0805785	0.0482094	0	0.056995	0	0.363469	0.579536	0
M112	0.206885	0.121566	0.0139222	0	0.328379	0	0.0369533	0.0950829	0.036004	0	0	0	0.0719742	0	0.0272966	0.033569	0	0	0	0.00871148	0	0	0	0	0	0	0.00486106	0	0	0.0147946	0.165198	0.61674	0.0594714	0.0132159	0.103524	0.0418502	0.00851914	0.838546	0.0230944	0.129841	0	0
M058	0.237622	0.0637706	0.0801642	0	0.235075	0	0	0.090365	0.00303894	0	0.0272533	0.0302559	0.0219397	0	0	0.166632	0	0	0	0	0	0	0	0	0	0	0.00539915	0.00854292	0	0.0299403	0.230769	0.5286	0.0453649	0.0236686	0.114398	0.0571992	0.0435792	0	0.000708049	0.459737	0	0.495976
M182	0.0535075	0.0103812	0.484666	0	0	0	0	0.188608	0.0419751	0	0.0194785	0	0.0614014	0	0	0.105923	0	0	0.00458652	0	0	0	0	0	0	0.0294736	0	0	0	0	0.186183	0.323185	0.293911	0.0140515	0.140515	0.0421546	0.0470107	0.0411071	0.584629	0.220145	0.107108	0
M048	0.0117822	0.524623	0.00180176	0.0161114	0	0	0.00534003	0	0.0040746	0	0	0	0.427658	0	0	0	0	0.00801616	0	0	0	0	0	0.000592757	0	0	0	0	0	0	0.215126	0.517647	0.0537815	0.0268908	0.136134	0.0504202	0	0	0	0.126427	0.0806544	0.792919
M156	0.228999	0.0151583	0	0	0.124694	0	0	0.161384	0.0386519	0.0402762	0.0376248	0	0.0233928	0.00564847	0.0402554	0.0128161	0	0.236356	0	0	0	0	0	0	0	0	0.00343189	0	0	0.0313108	0.277966	0.502825	0.0576271	0.0248588	0.0813559	0.0553672	0.0572108	0.559494	0	0.16869	0.0230012	0.191604
M063	0.331322	0.0191886	0.0567153	0.0186126	0.160147	0	0	0.191532	0.0523273	0	0.0401616	0	0.018917	0	0	0.0683343	0	0	0	0	0	0.00140044	0.00249067	0	0	0	0.00967273	0	0.0291789	0	0.266533	0.44489	0.0741483	0.0360721	0.122244	0.0561122	0.11167	0	0	0.293727	0	0.594603
M023	0.0335337	0.329987	0.0444393	0	0	0	0	0	0	0.00394542	0.00168816	0	0.548488	0	0	0.0234205	0	0	0	0	0	0	0	0	0.00776158	0	0	0	0.00673621	0	0.298165	0.394495	0.0848624	0.016055	0.149083	0.0573394	0	0.327788	0	0.128317	0.239225	0.30467
M093	0.211049	0.220534	0.0282259	0	0.189229	0	0.0224129	0.0690733	0.0269824	0	0.0154067	0.00368581	0.0913493	0	0	0.0439851	0	0.00580944	0	0	0.00279426	0	0	0	0	0	0.00318679	0	0.0473881	0.018888	0.298561	0.494604	0.0539568	0.00899281	0.0881295	0.0557554	0.0281734	0.622111	0	0.331258	0.0184581	0
M271	0.0999508	0.420296	0.0392112	0	0	0	0.0160823	0.0396925	0.0125073	5.27157e-05	0.0186053	0.0214142	0.245031	0	0	0.0696874	0	0	0	0	0	0	0	0	0.0107517	0	0	0.00318877	0.00352861	0	0.277154	0.299625	0.132335	0.0187266	0.2397	0.0324594	0	0.0757921	0	0.689961	0.102415	0.131832
M248	0.00646987	0.000232549	0.445747	0	0	0	0	0.33682	0.0272962	0.000424233	0.000487621	0.0205892	0.0255865	0.00352956	0	0	0	0.0102162	0.0534125	0.00139033	0	0	0	0	0	0.0100605	0.00125782	0.00520227	0.0167496	0.0345284	0.279966	0.227158	0.296731	0.0209556	0.146689	0.0284996	0.149513	0.374554	0.196313	0.134393	0.145228	0
M094	0.0458817	0.283218	0.132391	0	0.00500043	0	0.0181665	0.026549	0.0567245	0.00247945	0	0.00559713	0.39291	0	0	0.00844199	0	0	0	0	0.00464138	0.00105584	0	0	0	0.00968794	0.00230023	0.00389932	0.00105589	0	0.214964	0.445368	0.0890736	0.0225653	0.110451	0.117577	0.0160852	0	0.0136207	0.451031	0	0.519263
M114	0.0573756	0.593007	0.0476061	0	0	0.000533125	0.0120497	0.0160636	0	0.00380818	0.00565889	0	0.22103	0	0.00305033	0.0291792	0	0.0063618	0	0	0.00220466	0	0	0	0	0	0.00143967	0	0.00063181	0	0.19685	0.549213	0.0511811	0.0275591	0.11811	0.0570866	0	0	0.0564861	0.526663	0.416851	0
M096	0.0231024	0.0190452	0.375172	0	0.0484068	0	0	0.210261	0.0239563	0.0222691	0.041063	0	0.00591943	0	0	0.00892486	0	0	0	0	0	0	0	0	0.111037	0	0	0.0146293	0.0734208	0.022792	0.122727	0.640909	0.0909091	0.0545455	0.0454545	0.0454545	0.10302	0	0	0.619259	0.277721	0
M062	0.156871	0.116679	0.0618299	0	0.0460293	0	0.0218374	0.137837	0.0828883	0	0.00355823	0.0161448	0.233238	0	0.02537	0	0.000373658	0.0192886	0	0	0	0	0	0	0	0.0233875	0	0.0116021	0.00237007	0.0406954	0.219318	0.572727	0.0670455	0.0193182	0.0818182	0.0397727	0.188146	0.531905	0.0232234	0	0.256726	0
M211	0.00415856	0.337194	0.105463	0	0	0.0115616	0	0	0.0295726	0	0	0	0.501063	0	0	0	0	0	0	0	0.000412744	0	0	0	0	0	0.000996968	0.00447578	0	0.00510173	0.220859	0.461656	0.0521472	0.0260736	0.145706	0.0935583	0.093934	0.0859551	0.0176708	0.334451	0.0963287	0.37166
P009	0.211673	0.0155453	0.120312	0	0.354789	0	0	0.0504002	0	0	0	0	0.00469102	0	0.0219509	0.119115	0	0	0	0	0	0	0	0	0	0	0.00124088	0.00509479	0	0.0951885	0.305195	0.512987	0.0405844	0.0211039	0.0844156	0.0357143	0.0470373	0	0.166294	0.393627	0.0477169	0.345325
M055	0.2653	0.0342773	0.189682	0	0.181412	0	0	0.110721	0.0450646	0.0102777	0.0159972	0	0.0357991	0	0.0329598	0.0571523	0	0	0	0	0	0	0	0	0	0	0.00242284	0	0	0.0189327	0.362912	0.39818	0.0557452	0.0238908	0.104664	0.0546075	0.00386408	0	0.00938399	0.500762	0.0894063	0.396584
M252	0.220652	0.21162	0.0913458	0	0.0024055	0	0	0.0880765	0.0309156	0	0.00213426	0	0.156067	0	0.00208771	0.106066	0	0	0.0177717	0	0.0191239	0	0	0	0	0	0.00550592	0.00249146	0	0.043737	0.29901	0.376238	0.10297	0.0415842	0.126733	0.0534653	0.00813931	0	0.000439247	0.185601	0.170323	0.635498
M314	0.472166	0.0429567	0.0417893	0	0.0152157	0	0.020088	0.195745	0.0872789	0	0	0	0.00919122	0	0.0311088	0.0451451	0	0.0340855	0	0	0	0	0	0	0	0	0.00522917	0	0	0	0.350487	0.390821	0.0792768	0.0236439	0.125174	0.0305981	0.0998637	0.879495	0	0	0	0.0206412
M273	0.0175465	0.111878	0.292561	0.0533438	0.0303596	0.00524645	0.0041193	0.193707	0.0292803	0	0.00730866	0	0.153642	0	0	0.0412238	0.0103506	0	0.0127751	0	0.00844243	2.41773e-05	0.00820367	0.00316435	0	0	0.0071857	0	0	0.00963783	0.142365	0.184271	0.469001	0.0246843	0.140643	0.0390356	0.0250997	0.344205	0.0126274	0.052052	0.566016	0
M282	0.0396413	0.0268372	0.413376	0	0	0	0.0125671	0.0315735	0.122375	0	0.0170571	0.0426342	0.158871	0.00896503	0.00252463	0.0733604	0.034578	0	0	0	0	0	0	0	0.0129842	0	0.00265574	0	0	0	0.365406	0.285873	0.168521	0.0150167	0.115684	0.0494994	0.0422165	0.328734	0	0	0.312064	0.316986
M294	0.0703488	0.637204	0	0	0.130685	0	0	0.0585424	0.00656978	0	0.029193	0.00195273	0	0	0.014047	0.021605	0	0	0	0	0.00420103	0.00288753	0	0	0	0	0.00330186	0.00218971	0	0.0172723	0.302158	0.239209	0.179856	0.0233813	0.219424	0.0359712	0.143478	0.517492	0	0	0	0.33903
M299	0	0.699471	0	0	0	0	0	0	0	0	0	0	0.288939	0	0	0	0	0.00484034	0	0	0	0	0	0.00592006	0	0	0	0.000829854	0	0	0.207502	0.392658	0.0694334	0.047087	0.2498	0.0335196	0.170155	0.286404	0	0.332672	0.210769	0
M313	0.253831	0.153133	0.133109	0	0	0	0.0478971	0.0913248	0.069724	0.00985946	0.0459636	0	0.0667682	0	0	0.0975764	0	0.0222116	0	0	0	0	0	0	0	0	0.00412221	0	0.00447918	0	0.297222	0.380556	0.115278	0.0333333	0.122222	0.0513889	0.0334577	0.277721	0.0680916	0.0556049	0.438458	0.126667
M317	0.0840587	0.0266148	0.410477	0.0102557	0.0775814	0.0122373	0.00826388	0.166057	0.0509974	0.00749174	0.0118643	0	0.0565063	0	0	0.0356027	0	0	0	0	0.00560124	0.00716092	0	0	1.89226e-05	0	0.00105674	0	0	0.0281544	0.144803	0.146618	0.346346	0.0408534	0.16296	0.15842	0.0147694	0.0243284	0	0.150873	0.521523	0.288506
M336	0.268412	0.224819	0	0	0.215633	0	0.00551228	0.103789	0.0261297	0.00444631	0.00166961	0	0.114652	0	0.0127647	0	0	0.014947	0	0	0	0	0	0.00369365	0	0	0.000985048	0	0.00254685	0	0.280261	0.42365	0.106145	0.0204842	0.124767	0.0446927	0.0791676	0.466521	0	0.138991	0.0672428	0.248078
M359	0.00535142	0.573402	0.0209532	0.00878327	0	0	0	0.0198297	0	0.0137104	0.00503779	0	0.339088	0	0	0.00578649	0.00245961	0.00506165	0	0	0	0	0	0	0	0	0.000536446	0	0	0	0.312092	0.271242	0.0980392	0.0359477	0.210784	0.0718954	0.101044	0.651795	0.00546549	0.000389028	0.0644756	0.17683
M362	0	0.00156963	0.0109874	0	0.0435804	0.149053	0	0.0558291	0.0790245	0	0	0.331873	0.0348048	0.0516785	0	0	0	0	0	0.109714	0.00558262	0	0	0	0.0544988	0.00872987	0	0.0129349	0	0.0501393	0.830711	0.132262	0.0124675	0.00613209	0.0125614	0.00586616	0	0.0238029	0	0.319517	0.65668	0
M363	0.129845	0.191036	0.156764	0	0.0444692	0	0.0318317	0.120918	0.199305	0.00211563	0.0106862	0	0.0626762	0	0.0339364	0	0	0.0067853	0	0	0.000378025	0	0	0.00287906	0	0	0.00637506	0	0	0	0.29819	0.417781	0.0889064	0.0322581	0.114083	0.0487805	0	0.0302034	0.0187796	0.383106	0.07546	0.492451
M365	0.0464431	0.0203497	0.433145	0	0	0.00705898	0.0100025	0.306829	0.0172989	0	0.00050966	0.0256884	0.0665487	0.0119691	0.00486548	0.0155233	0	0	0.0221317	0	0	0.000646584	0	0	0.00761393	0.00035379	0	0.00302144	0	0	0.217209	0.142707	0.397692	0.0209864	0.158447	0.0629591	0.176959	0	0.632175	0	0.150907	0.0399583
M367	0.0185395	0.0178635	0.534423	0	0	0.00282354	0.00207525	0.13362	0.0426759	0	0.037357	0.0296464	0.085049	0	0.00405924	0.0110259	0.00864285	0	0	0	0.00574107	0.000969408	0	0.0201364	0.0392102	0	0.00614142	0	0	0	0.22548	0.100253	0.418024	0.0173724	0.189649	0.0492219	0.110996	0.137507	0.193664	0.075189	0.482644	0
M368	0.370053	0.0733233	0	0	0.152512	0	0.0201459	0.1702	0.0595915	0	0	0	0.0151076	0	0.0456378	0.0420273	0	0.0305124	0	0	0	0	0	0	0	0	0.00599786	0	0.0125156	0.00237482	0.30315	0.34252	0.0925197	0.0295276	0.151575	0.0807087	0	0.7095	0	0	0.159516	0.130984
M390	0.148734	0.0527681	0.0750993	0	0.249165	0	0.00747686	0.171753	0.093637	0.0094103	0.0270934	0.0323766	0.0497277	0.00934245	0.0368632	0.00918041	0	0.0228595	0	0	0	0	0	0	0	0	0	0.00451352	0	0	0.222703	0.365405	0.151351	0.027027	0.197838	0.0356757	0.0288852	0.436816	0.0713053	0	0.111513	0.351481
M392	0.351934	0.00934316	0.0237678	0	0.208856	0	0.0186841	0.129099	0.0518095	0	0.0304781	0.00669823	0.0237996	0	0.0385619	0.0958742	0	0	0	0	0	0	0	0	0	0	0.0110946	0	0	0	0.330909	0.332727	0.0981818	0.0272727	0.130909	0.08	0.00670445	0.633625	0.00458006	0	0	0.355091
M396	0.0793533	0.0265524	0.134022	0	0.0937154	0	0	0.252812	0.0776572	0.0266319	0.00677286	0.000151301	0.0562119	0.0547507	0	0	0	0.159356	0	0	0.00736909	0	0	0	0	0	0.00765201	0	0	0.0169916	0.390016	0.327613	0.0842434	0.0312012	0.124805	0.0421217	0.0316134	0.436211	0.0195923	0.200892	0	0.311692
M298	0.100196	0.0339955	0.41901	0.0103581	0	0	0	0.0829515	0.0621411	0.00404851	0.0150082	0	0.08916	0	0	0.0467565	0.0398018	0	0.0630994	0	0	0	0	0	0	0	0.0072709	0.00146088	0.00695882	0.0177827	0.358608	0.222123	0.157895	0.0196253	0.165923	0.0758252	0.202391	0.175355	0.227034	0.0474921	0.347728	0
